# Supplementary material for: Two new species and a remarkable record of the genus Dendronotus from the North Pacific and Arctic oceans (Nudibranchia)
Source: Zookeys. 2016 Nov 9;(630):19–42. doi: 10.3897/zookeys.630.10397 (PMC5126522; doi:10.3897/zookeys.630.10397)
Supplement: XML Treatment for Dendronotus arcticus [file zookeys.630.10397-treatment1.xml]

<!DOCTYPE tp:taxon-treatment
  PUBLIC "-//TaxonX//DTD Taxonomic Treatment Publishing DTD v0 20100105//EN" "tax-treatment-NSO.dtd">
<tp:taxon-treatment xmlns:tp="http://www.plazi.org/taxpub"><tp:treatment-meta><kwd-group><label>Taxon classification</label><kwd><named-content content-type="kingdom">Animalia</named-content></kwd><kwd><named-content content-type="order">Nudibranchia</named-content></kwd><kwd><named-content content-type="family">Dendronotidae</named-content></kwd></kwd-group><mixed-citation publication-type="journal"><person-group><name><surname>Korshunova</surname><given-names>Tatiana</given-names></name><name><surname>Sanamyan</surname><given-names>Nadezhda</given-names></name><name><surname>Zimina</surname><given-names>Olga</given-names></name><name><surname>Fletcher</surname><given-names>Karin</given-names></name><name><surname>Martynov</surname><given-names>Alexander</given-names></name></person-group><article-title>Two new species and a remarkable record of the genus <italic><tp:taxon-name><tp:taxon-name-part taxon-name-part-type="genus">Dendronotus</tp:taxon-name-part></tp:taxon-name></italic> from the North Pacific and Arctic oceans (<tp:taxon-name><tp:taxon-name-part taxon-name-part-type="order">Nudibranchia</tp:taxon-name-part></tp:taxon-name>)</article-title><source>Zookeys</source><day>9</day><month>11</month><year>2016</year><volume>2016</volume><issue>630</issue><fpage>19</fpage><lpage>42</lpage><pub-id pub-id-type="doi">10.3897/zookeys.630.10397</pub-id></mixed-citation></tp:treatment-meta><tp:nomenclature><tp:taxon-name>
              <tp:taxon-name-part taxon-name-part-type="genus">Dendronotus</tp:taxon-name-part>
              <tp:taxon-name-part taxon-name-part-type="species">arcticus</tp:taxon-name-part>
              <object-id xmlns:xlink="http://www.w3.org/1999/xlink" content-type="zoobank" xlink:type="simple">http://zoobank.org/6B4A9064-A864-498C-BC81-C2A00FBB6186</object-id>
            </tp:taxon-name><tp:taxon-status xmlns:xlink="http://www.w3.org/1999/xlink" xlink:type="simple">sp. n.</tp:taxon-status><xref ref-type="fig" rid="F1">Figs 1</xref><xref ref-type="fig" rid="F3">, 3A</xref></tp:nomenclature><tp:treatment-sec sec-type="type material" id="SECID0EBBAI"><title>Type material.</title><p>Holotype, <named-content xmlns:xlink="http://www.w3.org/1999/xlink" content-type="dwc:institutional_code" xlink:type="simple">ZMMU</named-content> Op-561, 19 mm long (preserved), Laptev Sea, R/V “Dalnie Zelentsy”, sta. O-48, 74°34.9'N–74°35.1'N, 115°43.4'E–115°42.2'E, 04.10.2014, depth 15 m, drague, sand, collector O.L. Zimina. 3 paratypes, <named-content xmlns:xlink="http://www.w3.org/1999/xlink" content-type="dwc:institutional_code" xlink:type="simple">ZMMU</named-content> Op-562–Op-564, same locality and collectors as holotype.</p></tp:treatment-sec><tp:treatment-sec sec-type="type locality" id="SECID0EPBAI"><title>Type locality.</title><p>Laptev Sea.</p></tp:treatment-sec><tp:treatment-sec sec-type="etymology" id="SECID0EUBAI"><title>Etymology.</title><p>After the Arctic region.</p></tp:treatment-sec><tp:treatment-sec sec-type="diagnosis" id="SECID0EZBAI"><title>Diagnosis.</title><p>5–6 pairs dorsolateral appendages, colour brownish with scattered distinct opaque white dots, central tooth with up to 14 small denticles and reduced furrows, vas deferens moderate in length, penis long, bent.</p></tp:treatment-sec><tp:treatment-sec sec-type="description" id="SECID0E5BAI"><title>Description.</title><p>Body elongate, up to 19 mm in length (Fig. <xref ref-type="fig" rid="F1">1A–C</xref>), 6–8 branched appendages of oral veil, 5–6 appendages of rhinophoral stalks, 15–18 rhinophoral lamellae, branched rhinophoral lateral papilla present, 5–6 pairs dorsolateral appendages, 15–25 lip papillae. Dorsolateral appendages with moderate primary stalk, moderately branched secondary branches, and elongated tertiary branches (Fig. <xref ref-type="fig" rid="F1">1A–C</xref>). Reproductive and anal openings placed laterally on right side. General colour brownish with scattered distinct opaque white dots on notum, tips of lateral appendages, oral appendages, lip papillae, and rhinophores (Fig. <xref ref-type="fig" rid="F1">1A–C</xref>).</p><fig id="F1" position="float" orientation="portrait"><label>Figure 1.</label><caption><p>
          <italic><tp:taxon-name><tp:taxon-name-part taxon-name-part-type="genus">Dendronotus</tp:taxon-name-part> <tp:taxon-name-part taxon-name-part-type="species">arcticus</tp:taxon-name-part></tp:taxon-name></italic> sp. n.: <bold>A</bold> holotype <named-content xmlns:xlink="http://www.w3.org/1999/xlink" content-type="dwc:institutional_code" xlink:type="simple">ZMMU</named-content> Op-561, live, dorsal view <bold>B</bold> same, lateral view <bold>C</bold> paratype <named-content xmlns:xlink="http://www.w3.org/1999/xlink" content-type="dwc:institutional_code" xlink:type="simple">ZMMU</named-content> Op-562, live, lateral view <bold>D</bold> holotype <named-content xmlns:xlink="http://www.w3.org/1999/xlink" content-type="dwc:institutional_code" xlink:type="simple">ZMMU</named-content> Op-561, jaws and radula <italic>in situ</italic>, dorsal view <bold>E</bold> same, jaws, lateral views <bold>F</bold> same, penis <bold>G</bold> same, posterior rows of radula, SEM <bold>H</bold> same, details of central teeth, SEM <bold>I</bold> same, details of lateral teeth, SEM. Scale bars 30 µm. Photos of living specimens by Olga Zimina, other photos and SEM images by Alexander Martynov.</p></caption><graphic xmlns:xlink="http://www.w3.org/1999/xlink" xlink:href="zookeys-630-019-g001.jpg" position="float" orientation="portrait" xlink:type="simple" id="oo_110114.jpg"/></fig><p>Dorsal processes of jaws inclined posteriorly at approximately 55° to longitudinal axis of jaw body and 0.47 of its length (Fig. <xref ref-type="fig" rid="F1">1D, E</xref>). Masticatory processes apparently bear indistinct denticles. Radula formula is 38 × 3–9.1.9–3. Central tooth weakly denticulated and bearing up to 14 small denticles (Fig. <xref ref-type="fig" rid="F1">1 G, H</xref>) with reduced furrows. Lateral teeth are short, slightly curved, bearing up to nine long denticles (Fig. <xref ref-type="fig" rid="F1">1I</xref>).</p><p>Reproductive system triaulic (Fig. <xref ref-type="fig" rid="F3">3A</xref>), ampulla twice folded, prostate consisting of 25–30 alveolar glands, vas deferens moderate in length expanding to voluminous penial sheath, vagina long and twisted, penis long and twisted (Fig. <xref ref-type="fig" rid="F1">1F</xref>), and bursa copulatrix is large, rounded, and elongated with small seminal receptaculum placed distally (Fig. <xref ref-type="fig" rid="F3">3A</xref>) (nomenclature of the seminal reservoirs according to <xref ref-type="bibr" rid="B38">Stout et al. 2011</xref>).</p></tp:treatment-sec><tp:treatment-sec sec-type="biology" id="SECID0EHFAI"><title>Biology.</title><p>Inhabits soft substrates (sand, mud) with gravel and small stones.</p></tp:treatment-sec><tp:treatment-sec sec-type="distribution" id="SECID0EMFAI"><title>Distribution.</title><p>Central and eastern coastal waters of Arctic Ocean.</p></tp:treatment-sec><tp:treatment-sec sec-type="remarks" id="SECID0ERFAI"><title>Remarks.</title><p>
              <italic><tp:taxon-name><tp:taxon-name-part taxon-name-part-type="genus">Dendronotus</tp:taxon-name-part> <tp:taxon-name-part taxon-name-part-type="species">arcticus</tp:taxon-name-part></tp:taxon-name></italic> sp. n. is well separated from other species of the genus <italic><tp:taxon-name><tp:taxon-name-part taxon-name-part-type="genus">Dendronotus</tp:taxon-name-part></tp:taxon-name></italic>: externally <italic><tp:taxon-name><tp:taxon-name-part taxon-name-part-type="genus">Dendronotus</tp:taxon-name-part> <tp:taxon-name-part taxon-name-part-type="species">arcticus</tp:taxon-name-part></tp:taxon-name></italic> sp. n. is readily distinguished from all species of the genus <italic><tp:taxon-name><tp:taxon-name-part taxon-name-part-type="genus">Dendronotus</tp:taxon-name-part></tp:taxon-name></italic> by a light brownish ground colour with few distinct scattered white dots. There is little variation of colour in <italic><tp:taxon-name><tp:taxon-name-part taxon-name-part-type="genus">Dendronotus</tp:taxon-name-part> <tp:taxon-name-part taxon-name-part-type="species">arcticus</tp:taxon-name-part></tp:taxon-name></italic> sp. n. compared to that of other <italic><tp:taxon-name><tp:taxon-name-part taxon-name-part-type="genus">Dendronotus</tp:taxon-name-part></tp:taxon-name></italic> species. The radula of <italic><tp:taxon-name><tp:taxon-name-part taxon-name-part-type="genus">Dendronotus</tp:taxon-name-part> <tp:taxon-name-part taxon-name-part-type="species">arcticus</tp:taxon-name-part></tp:taxon-name></italic> sp. n. is similar to those of <italic><tp:taxon-name><tp:taxon-name-part taxon-name-part-type="genus">Dendronotus</tp:taxon-name-part> <tp:taxon-name-part taxon-name-part-type="species">albus</tp:taxon-name-part></tp:taxon-name></italic> and <italic><tp:taxon-name><tp:taxon-name-part taxon-name-part-type="genus">Dendronotus</tp:taxon-name-part> <tp:taxon-name-part taxon-name-part-type="species">robilliardi</tp:taxon-name-part></tp:taxon-name></italic> sp. n. but clearly differs by its pattern of central and lateral teeth. The radular differences include the presence of reduced furrows on the central teeth of <italic><tp:taxon-name><tp:taxon-name-part taxon-name-part-type="genus">Dendronotus</tp:taxon-name-part> <tp:taxon-name-part taxon-name-part-type="species">arcticus</tp:taxon-name-part></tp:taxon-name></italic> sp. n.: <italic><tp:taxon-name><tp:taxon-name-part taxon-name-part-type="genus">Dendronotus</tp:taxon-name-part> <tp:taxon-name-part taxon-name-part-type="species">albus</tp:taxon-name-part></tp:taxon-name></italic> and <italic><tp:taxon-name><tp:taxon-name-part taxon-name-part-type="genus">Dendronotus</tp:taxon-name-part> <tp:taxon-name-part taxon-name-part-type="species">robilliardi</tp:taxon-name-part></tp:taxon-name></italic> sp. n. have no furrows on their central teeth, whereas the central teeth of the common North Atlantic species <italic><tp:taxon-name><tp:taxon-name-part taxon-name-part-type="genus">Dendronotus</tp:taxon-name-part> <tp:taxon-name-part taxon-name-part-type="species">frondosus</tp:taxon-name-part></tp:taxon-name></italic> have deep furrows. The common North Atlantic and Arctic species <italic><tp:taxon-name><tp:taxon-name-part taxon-name-part-type="genus">Dendronotus</tp:taxon-name-part> <tp:taxon-name-part taxon-name-part-type="species">lacteus</tp:taxon-name-part></tp:taxon-name></italic> differs considerably from <italic><tp:taxon-name><tp:taxon-name-part taxon-name-part-type="genus">Dendronotus</tp:taxon-name-part> <tp:taxon-name-part taxon-name-part-type="species">arcticus</tp:taxon-name-part></tp:taxon-name></italic> sp. n. by its radula (central teeth with deep furrows), colour, and reproductive system. Other species of the genus <italic><tp:taxon-name><tp:taxon-name-part taxon-name-part-type="genus">Dendronotus</tp:taxon-name-part></tp:taxon-name></italic> clearly differ from <italic><tp:taxon-name><tp:taxon-name-part taxon-name-part-type="genus">Dendronotus</tp:taxon-name-part> <tp:taxon-name-part taxon-name-part-type="species">arcticus</tp:taxon-name-part></tp:taxon-name></italic> sp. n. by radular patterns. The reproductive system of <italic><tp:taxon-name><tp:taxon-name-part taxon-name-part-type="genus">Dendronotus</tp:taxon-name-part> <tp:taxon-name-part taxon-name-part-type="species">arcticus</tp:taxon-name-part></tp:taxon-name></italic> sp. n. differs from those of <italic><tp:taxon-name><tp:taxon-name-part taxon-name-part-type="genus">Dendronotus</tp:taxon-name-part> <tp:taxon-name-part taxon-name-part-type="species">albus</tp:taxon-name-part></tp:taxon-name></italic> and <italic><tp:taxon-name><tp:taxon-name-part taxon-name-part-type="genus">Dendronotus</tp:taxon-name-part> <tp:taxon-name-part taxon-name-part-type="species">robilliardi</tp:taxon-name-part></tp:taxon-name></italic> sp. n. by the presence of a twisted penis, by the colour pattern of the dorsal appendages, by the shape of the central tooth, and by the thicker vagina. <italic><tp:taxon-name><tp:taxon-name-part taxon-name-part-type="genus">Dendronotus</tp:taxon-name-part> <tp:taxon-name-part taxon-name-part-type="species">arcticus</tp:taxon-name-part></tp:taxon-name></italic> sp. n. can be clearly distinguished from the recently described NW Pacific species <italic><tp:taxon-name><tp:taxon-name-part taxon-name-part-type="genus">Dendronotus</tp:taxon-name-part> <tp:taxon-name-part taxon-name-part-type="species">kamchaticus</tp:taxon-name-part></tp:taxon-name></italic>, <italic><tp:taxon-name><tp:taxon-name-part taxon-name-part-type="genus">Dendronotus</tp:taxon-name-part> <tp:taxon-name-part taxon-name-part-type="species">kalikal</tp:taxon-name-part></tp:taxon-name></italic>, and <italic><tp:taxon-name><tp:taxon-name-part taxon-name-part-type="genus">Dendronotus</tp:taxon-name-part> <tp:taxon-name-part taxon-name-part-type="species">primorjensis</tp:taxon-name-part></tp:taxon-name></italic> by the colour and the radular and reproductive system patterns.</p><p>Uncorrected p-distances are different between <italic><tp:taxon-name><tp:taxon-name-part taxon-name-part-type="genus">Dendronotus</tp:taxon-name-part> <tp:taxon-name-part taxon-name-part-type="species">arcticus</tp:taxon-name-part></tp:taxon-name></italic> sp. n. and the sympatric Arctic species <italic><tp:taxon-name><tp:taxon-name-part taxon-name-part-type="genus">Dendronotus</tp:taxon-name-part> <tp:taxon-name-part taxon-name-part-type="species">lacteus</tp:taxon-name-part></tp:taxon-name></italic> (range 10.0–10.8 % for <abbrev xmlns:xlink="http://www.w3.org/1999/xlink" xlink:title="cytochrome c oxidase subunit I" id="ABBRID0ERNAI" xlink:type="simple">COI</abbrev>, and 1.6–1.8% for 16S data set), and <italic><tp:taxon-name><tp:taxon-name-part taxon-name-part-type="genus">Dendronotus</tp:taxon-name-part> <tp:taxon-name-part taxon-name-part-type="species">robustus</tp:taxon-name-part></tp:taxon-name></italic> (range 12.8–13.9% for <abbrev xmlns:xlink="http://www.w3.org/1999/xlink" xlink:title="cytochrome c oxidase subunit I" id="ABBRID0ECOAI" xlink:type="simple">COI</abbrev>, and 3.2–3.4% for 16S). <italic>P</italic>-distances are different between <italic><tp:taxon-name><tp:taxon-name-part taxon-name-part-type="genus">Dendronotus</tp:taxon-name-part> <tp:taxon-name-part taxon-name-part-type="species">arcticus</tp:taxon-name-part></tp:taxon-name></italic> sp. n. and the North Pacific <italic><tp:taxon-name><tp:taxon-name-part taxon-name-part-type="genus">Dendronotus</tp:taxon-name-part> <tp:taxon-name-part taxon-name-part-type="species">kamchaticus</tp:taxon-name-part></tp:taxon-name></italic> (range 8.6–10.0% for <abbrev xmlns:xlink="http://www.w3.org/1999/xlink" xlink:title="cytochrome c oxidase subunit I" id="ABBRID0E6OAI" xlink:type="simple">COI</abbrev>, and 2.3–2.7% for 16S), <italic><tp:taxon-name><tp:taxon-name-part taxon-name-part-type="genus">Dendronotus</tp:taxon-name-part> <tp:taxon-name-part taxon-name-part-type="species">kalikal</tp:taxon-name-part></tp:taxon-name></italic> (10.1 % for <abbrev xmlns:xlink="http://www.w3.org/1999/xlink" xlink:title="cytochrome c oxidase subunit I" id="ABBRID0EQPAI" xlink:type="simple">COI</abbrev>, and 2.3–2.5% for 16S), and <italic><tp:taxon-name><tp:taxon-name-part taxon-name-part-type="genus">Dendronotus</tp:taxon-name-part> <tp:taxon-name-part taxon-name-part-type="species">primorjensis</tp:taxon-name-part></tp:taxon-name></italic> (range 12.0–12.5% for <abbrev xmlns:xlink="http://www.w3.org/1999/xlink" xlink:title="cytochrome c oxidase subunit I" id="ABBRID0EBQAI" xlink:type="simple">COI</abbrev>, and 2.5–2.7% for 16S). Minimum interspecific distances of the <abbrev xmlns:xlink="http://www.w3.org/1999/xlink" xlink:title="cytochrome c oxidase subunit I" id="ABBRID0EIQAI" xlink:type="simple">COI</abbrev> marker separate <italic><tp:taxon-name><tp:taxon-name-part taxon-name-part-type="genus">Dendronotus</tp:taxon-name-part> <tp:taxon-name-part taxon-name-part-type="species">arcticus</tp:taxon-name-part></tp:taxon-name></italic> sp. n. from other species with high genetic divergence: 10.1% from <italic><tp:taxon-name><tp:taxon-name-part taxon-name-part-type="genus">Dendronotus</tp:taxon-name-part> <tp:taxon-name-part taxon-name-part-type="species">kalikal</tp:taxon-name-part></tp:taxon-name></italic>,﻿ 9.3% from <italic><tp:taxon-name><tp:taxon-name-part taxon-name-part-type="genus">Dendronotus</tp:taxon-name-part> <tp:taxon-name-part taxon-name-part-type="species">kamchaticus</tp:taxon-name-part></tp:taxon-name></italic>, 10.5% from <italic><tp:taxon-name><tp:taxon-name-part taxon-name-part-type="genus">Dendronotus</tp:taxon-name-part> <tp:taxon-name-part taxon-name-part-type="species">lacteus</tp:taxon-name-part></tp:taxon-name></italic>, ﻿12.3% from <italic><tp:taxon-name><tp:taxon-name-part taxon-name-part-type="genus">Dendronotus</tp:taxon-name-part> <tp:taxon-name-part taxon-name-part-type="species">primorjensis</tp:taxon-name-part></tp:taxon-name></italic>, and 13.4% from <italic><tp:taxon-name><tp:taxon-name-part taxon-name-part-type="genus">Dendronotus</tp:taxon-name-part> <tp:taxon-name-part taxon-name-part-type="species">robustus</tp:taxon-name-part></tp:taxon-name></italic>.</p></tp:treatment-sec><tp:treatment-sec><!--Section generated to contain objects referenced in tp:taxon-treatment.--><fig id="F3" position="float" orientation="portrait"><label>Figure 3.</label><caption><p>Reproductive systems: <bold>A</bold> <italic><tp:taxon-name><tp:taxon-name-part taxon-name-part-type="genus">Dendronotus</tp:taxon-name-part> <tp:taxon-name-part taxon-name-part-type="species">arcticus</tp:taxon-name-part></tp:taxon-name></italic> sp. n., holotype <named-content xmlns:xlink="http://www.w3.org/1999/xlink" content-type="dwc:institutional_code" xlink:type="simple">ZMMU</named-content> Op-561 <bold>B</bold> <italic><tp:taxon-name><tp:taxon-name-part taxon-name-part-type="genus">Dendronotus</tp:taxon-name-part> <tp:taxon-name-part taxon-name-part-type="species">robilliardi</tp:taxon-name-part></tp:taxon-name></italic> sp. n., paratype <named-content xmlns:xlink="http://www.w3.org/1999/xlink" content-type="dwc:institutional_code" xlink:type="simple">ZMMU</named-content> Op-567. Abbreviations: <bold>am</bold> ampulla; <bold>bc</bold> bursa; <bold>fgm</bold> female gland mass; <bold>pr</bold> prostate; <bold>p</bold> penis; <bold>rs</bold> receptaculum semenis; <bold>u</bold> uterine duct; <bold>vd</bold> vas deferens; <bold>vg</bold> vagina. Drawings by Tatiana Korshunova. Scale bars 1 mm.</p></caption><graphic xmlns:xlink="http://www.w3.org/1999/xlink" xlink:href="zookeys-630-019-g003.jpg" position="float" orientation="portrait" xlink:type="simple" id="oo_110116.jpg"/></fig></tp:treatment-sec><ref-list><ref id="B38"><mixed-citation xmlns:xlink="http://www.w3.org/1999/xlink" xlink:type="simple">
          <person-group><name name-style="western"><surname>Stout</surname><given-names>CC</given-names></name><name name-style="western"><surname>Wilson</surname><given-names>NG</given-names></name><name name-style="western"><surname>Valdés</surname><given-names>Á</given-names></name></person-group> (<year>2011</year>) <article-title>A new species of deep-sea <italic><tp:taxon-name><tp:taxon-name-part taxon-name-part-type="genus">Dendronotus</tp:taxon-name-part></tp:taxon-name></italic> Alder &amp; Hancock (<tp:taxon-name><tp:taxon-name-part taxon-name-part-type="phylum">Mollusca</tp:taxon-name-part></tp:taxon-name>: <tp:taxon-name><tp:taxon-name-part taxon-name-part-type="order">Nudibranchia</tp:taxon-name-part></tp:taxon-name>) from California, with an expanded phylogeny of the genus.</article-title> <source>Invertebrate Systematics</source> <volume>25</volume>: <fpage>60</fpage>–<lpage>69</lpage>. doi: <ext-link xlink:type="simple" ext-link-type="doi" xlink:href="10.1071/IS10027">10.1071/IS10027</ext-link></mixed-citation></ref></ref-list></tp:taxon-treatment>
