# Supplementary material for: Two new species and a remarkable record of the genus Dendronotus from the North Pacific and Arctic oceans (Nudibranchia)
Source: Zookeys. 2016 Nov 9;(630):19–42. doi: 10.3897/zookeys.630.10397 (PMC5126522; doi:10.3897/zookeys.630.10397)
Supplement: XML Treatment for Dendronotus robilliardi [file zookeys.630.10397-treatment2.xml]

<!DOCTYPE tp:taxon-treatment
  PUBLIC "-//TaxonX//DTD Taxonomic Treatment Publishing DTD v0 20100105//EN" "tax-treatment-NSO.dtd">
<tp:taxon-treatment xmlns:tp="http://www.plazi.org/taxpub"><tp:treatment-meta><kwd-group><label>Taxon classification</label><kwd><named-content content-type="kingdom">Animalia</named-content></kwd><kwd><named-content content-type="order">Nudibranchia</named-content></kwd><kwd><named-content content-type="family">Dendronotidae</named-content></kwd></kwd-group><mixed-citation publication-type="journal"><person-group><name><surname>Korshunova</surname><given-names>Tatiana</given-names></name><name><surname>Sanamyan</surname><given-names>Nadezhda</given-names></name><name><surname>Zimina</surname><given-names>Olga</given-names></name><name><surname>Fletcher</surname><given-names>Karin</given-names></name><name><surname>Martynov</surname><given-names>Alexander</given-names></name></person-group><article-title>Two new species and a remarkable record of the genus <italic><tp:taxon-name><tp:taxon-name-part taxon-name-part-type="genus">Dendronotus</tp:taxon-name-part></tp:taxon-name></italic> from the North Pacific and Arctic oceans (<tp:taxon-name><tp:taxon-name-part taxon-name-part-type="order">Nudibranchia</tp:taxon-name-part></tp:taxon-name>)</article-title><source>Zookeys</source><day>9</day><month>11</month><year>2016</year><volume>2016</volume><issue>630</issue><fpage>19</fpage><lpage>42</lpage><pub-id pub-id-type="doi">10.3897/zookeys.630.10397</pub-id></mixed-citation></tp:treatment-meta><tp:nomenclature><tp:taxon-name>
              <tp:taxon-name-part taxon-name-part-type="genus">Dendronotus</tp:taxon-name-part>
              <tp:taxon-name-part taxon-name-part-type="species">robilliardi</tp:taxon-name-part>
              <object-id xmlns:xlink="http://www.w3.org/1999/xlink" content-type="zoobank" xlink:type="simple">http://zoobank.org/2BA57DC2-EFC9-4662-8A9C-931F69589DE9</object-id>
            </tp:taxon-name><tp:taxon-status xmlns:xlink="http://www.w3.org/1999/xlink" xlink:type="simple">sp. n.</tp:taxon-status><xref ref-type="fig" rid="F2">Figs 2</xref><xref ref-type="fig" rid="F3">, 3B</xref><!--PageBreak--><!--PageBreak--><tp:nomenclature-citation-list><tp:nomenclature-citation><tp:taxon-name>
                  <tp:taxon-name-part taxon-name-part-type="genus">Dendronotus</tp:taxon-name-part> <tp:taxon-name-part taxon-name-part-type="species">albus</tp:taxon-name-part></tp:taxon-name><comment>: <xref ref-type="bibr" rid="B33">Robilliard 1970</xref>: 466–470, pl. 64, fig 34, text figs 2–4, 6, 22–24 (excluding part of Geographical section, p. 469–Baja California); <xref ref-type="bibr" rid="B28">Morris et al. 1980</xref>: 332–333, part; <xref ref-type="bibr" rid="B26">McDonald 1983</xref>: 172, part; <xref ref-type="bibr" rid="B16">Koh 2006</xref>: locality information and photo; <xref ref-type="bibr" rid="B21">Lloyd 2007</xref>: locality information and photo; <xref ref-type="bibr" rid="B24">Martynov et al. 2015b</xref>: 74–75 pp, figs 2в, г; <xref ref-type="bibr" rid="B11">Ekimova et al. prepublication</xref>: 2–10, figs 2D–F, 3D–G, 4A (non <tp:taxon-name><tp:taxon-name-part taxon-name-part-type="species">albus</tp:taxon-name-part></tp:taxon-name> MacFarland, 1966).</comment></tp:nomenclature-citation></tp:nomenclature-citation-list></tp:nomenclature><tp:treatment-sec sec-type="type material" id="SECID0EGVAI"><title>Type material.</title><p>Holotype, <named-content xmlns:xlink="http://www.w3.org/1999/xlink" content-type="dwc:institutional_code" xlink:type="simple">ZMMU</named-content> Op-568, 35 mm long (live), NW Pacific, Kamchatka, Starichkov Island, <named-content xmlns:xlink="http://www.w3.org/1999/xlink" content-type="dwc:verbatimCoordinates" xlink:type="simple"><named-content content-type="geo-json" specific-use="{&#34;type&#34;:&#34;Point&#34;,&#34;coordinates&#34;:[158.603083,52.783483]}" id="NCID0ETVAI" xlink:type="simple">52°47.009'N–158°36.185'E</named-content></named-content>, 17.09.2015, depth 11.5 m, stones, SCUBA diving, collector N.P. Sanamyan. 1 paratype, <named-content xmlns:xlink="http://www.w3.org/1999/xlink" content-type="dwc:institutional_code" xlink:type="simple">ZMMU</named-content> Op-567, same locality and collectors as holotype. 1 paratype, <named-content xmlns:xlink="http://www.w3.org/1999/xlink" content-type="dwc:institutional_code" xlink:type="simple">ZMMU</named-content> Op-447, same locality and collectors as holotype. 1 paratype (egg mass only), <named-content xmlns:xlink="http://www.w3.org/1999/xlink" content-type="dwc:institutional_code" xlink:type="simple">ZMMU</named-content> Op-570, same locality and collectors. 1 paratype, <named-content xmlns:xlink="http://www.w3.org/1999/xlink" content-type="dwc:institutional_code" xlink:type="simple">ZMMU</named-content> Op-569, NW Pacific, Kamchatka, Zhirovaya Bay, <named-content xmlns:xlink="http://www.w3.org/1999/xlink" content-type="dwc:verbatimCoordinates" xlink:type="simple"><named-content content-type="geo-json" specific-use="{&#34;type&#34;:&#34;Point&#34;,&#34;coordinates&#34;:[158.455300,52.612783]}" id="NCID0ELWAI" xlink:type="simple">52°36.767'N–158°27.318'E</named-content></named-content>, 12.06.2016, depth 18 m, stones, SCUBA diving, collector N.P. Sanamyan.</p></tp:treatment-sec><tp:treatment-sec sec-type="type locality" id="SECID0EQWAI"><title>Type locality.</title><p>The NW Pacific, Kamchatka, Russia.</p><!--PageBreak--><!--PageBreak--></tp:treatment-sec><tp:treatment-sec sec-type="etymology" id="SECID0EXWAI"><title>Etymology.</title><p>In honour of Gordon Robilliard (Gig Harbor, Washington State, USA), the author of the classic study on the genus <italic><tp:taxon-name><tp:taxon-name-part taxon-name-part-type="genus">Dendronotus</tp:taxon-name-part></tp:taxon-name></italic>, including the description of <italic><tp:taxon-name><tp:taxon-name-part taxon-name-part-type="genus">Dendronotus</tp:taxon-name-part> <tp:taxon-name-part taxon-name-part-type="species">diversicolor</tp:taxon-name-part></tp:taxon-name></italic> Robilliard, 1970. For a long time Robilliard attempted to resolve status of <italic><tp:taxon-name><tp:taxon-name-part taxon-name-part-type="genus">Dendronotus</tp:taxon-name-part> <tp:taxon-name-part taxon-name-part-type="species">diversicolor</tp:taxon-name-part></tp:taxon-name></italic> (<xref ref-type="bibr" rid="B4">Behrens 2006</xref>); <italic><tp:taxon-name><tp:taxon-name-part taxon-name-part-type="genus">Dendronotus</tp:taxon-name-part> <tp:taxon-name-part taxon-name-part-type="species">diversicolor</tp:taxon-name-part></tp:taxon-name></italic> was finally synonymised with <italic><tp:taxon-name><tp:taxon-name-part taxon-name-part-type="genus">Dendronotus</tp:taxon-name-part> <tp:taxon-name-part taxon-name-part-type="species">albus</tp:taxon-name-part></tp:taxon-name></italic> based on molecular data forty years later by <xref ref-type="bibr" rid="B37">Stout et al. (2010)</xref> (see also Discussion below). Here molecular evidence is provided showing the existence of another species in the NW Pacific belonging to the <italic><tp:taxon-name><tp:taxon-name-part taxon-name-part-type="genus">Dendronotus</tp:taxon-name-part> <tp:taxon-name-part taxon-name-part-type="species">albus</tp:taxon-name-part></tp:taxon-name></italic> complex; therefore, this is a good opportunity to honour the important contributions of Gordon Robilliard to the systematics of the genus <italic><tp:taxon-name><tp:taxon-name-part taxon-name-part-type="genus">Dendronotus</tp:taxon-name-part></tp:taxon-name></italic>, and particularly to the <italic><tp:taxon-name><tp:taxon-name-part taxon-name-part-type="genus">Dendronotus</tp:taxon-name-part> <tp:taxon-name-part taxon-name-part-type="species">albus</tp:taxon-name-part></tp:taxon-name></italic> species complex problem.</p></tp:treatment-sec><tp:treatment-sec sec-type="diagnosis" id="SECID0ETZAI"><title>Diagnosis.</title><p>5–6 pairs branched dorsolateral appendages, digestive gland penetrates 3–4 pairs of dorsolateral appendages, general colour translucent white, dorsolateral appendages colour variable, orange-copper pigment present or completely lacking, tips opaque white, opaque white stripes on tips of dorsal appendages and tail, central tooth with up to 15 small distinct denticles without furrows, vas deferens short, conical penis.</p></tp:treatment-sec><tp:treatment-sec sec-type="description" id="SECID0EYZAI"><title>Description.</title><p>Body elongate, 30–35 mm in length (Fig. <xref ref-type="fig" rid="F2">2A–D</xref>). 4–5 branched appendages of oral veil, 4–6 appendages of rhinophoral stalks, 11–12 rhinophoral lamellae, unbranched (or with few small branches) rhinophoral lateral papilla present, 5–6 pairs larger branched dorsolateral appendages and 1–3 pairs smaller unbranched appendages reaching tip of tail, 5–10 lip papillae. Dorsolateral appendages with moderate primary stalk and secondary branches, and pointed tertiary branches, digestive gland penetrates 3–4 pairs of dorsolateral appendages including posterior ones (Fig. <xref ref-type="fig" rid="F2">2A–D</xref>). Reproductive and anal openings placed laterally on right side.</p><fig id="F2" position="float" orientation="portrait"><label>Figure 2.</label><caption><p>
          <italic><tp:taxon-name><tp:taxon-name-part taxon-name-part-type="genus">Dendronotus</tp:taxon-name-part> <tp:taxon-name-part taxon-name-part-type="species">robilliardi</tp:taxon-name-part></tp:taxon-name></italic> sp. n.: <bold>A</bold> holotype <named-content xmlns:xlink="http://www.w3.org/1999/xlink" content-type="dwc:institutional_code" xlink:type="simple">ZMMU</named-content> Op-568, live, dorsal view <bold>B</bold> same, lateral view <bold>C</bold> same, ventral view <bold>D</bold> paratype <named-content xmlns:xlink="http://www.w3.org/1999/xlink" content-type="dwc:institutional_code" xlink:type="simple">ZMMU</named-content> Op-569, live, dorsal view <bold>E</bold> egg mass <italic>in situ</italic>, same collection data as holotype <bold>F</bold> paratype <named-content xmlns:xlink="http://www.w3.org/1999/xlink" content-type="dwc:institutional_code" xlink:type="simple">ZMMU</named-content> Op-567, jaws and radula <italic>in situ</italic>, dorsal view <bold>G</bold> same, jaws, lateral views <bold>H</bold> same, penis <bold>I</bold> same, posterior rows of radula, SEM <bold>J</bold> same, details of central teeth, SEM <bold>K</bold> same, details of lateral teeth, SEM. Scale bars <bold>I, K</bold> = 30 µm <bold>J</bold> = 10 µm. Photos of living specimens by Nadezhda Sanamyan, other photos and SEM images by Alexander Martynov.</p></caption><graphic xmlns:xlink="http://www.w3.org/1999/xlink" xlink:href="zookeys-630-019-g002.jpg" position="float" orientation="portrait" xlink:type="simple" id="oo_110115.jpg"/></fig><!--PageBreak--><p>General colour translucent white with opaque white stripes on oral veil appendages, rhinophoral sheaths, posterior part of dorsum and on tips of dorsal appendages; orange-copper marks in middle part of dorsal and oral processes (Fig. <xref ref-type="fig" rid="F2">2A–C</xref>), or absent (Fig. <xref ref-type="fig" rid="F2">2D</xref>).</p><p>Dorsal processes of jaws inclined posteriorly at approximately 60° to longitudinal axis of jaw body and 0.45 of its length (Fig. <xref ref-type="fig" rid="F2">2F–G</xref>). Masticatory borders with ridge-like denticles. Radula formula 43 × 3–9.1.9–3. Central tooth with up to 15 small distinct denticles (Fig. <xref ref-type="fig" rid="F2">2I, J</xref>), without furrows. Lateral teeth slightly curved, bearing up to seven distinct long denticles (Fig. <xref ref-type="fig" rid="F2">2K</xref>).</p><p>Reproductive system triaulic (Fig. <xref ref-type="fig" rid="F3">3B</xref>). Ampulla wide, folded twice. Prostate moderate in size, consists of <italic>ca.</italic> 19–20 alveolar glands. Vas deferens short, relatively narrow, penial sheath elongate, relatively long , curved, conical penis (Fig. <xref ref-type="fig" rid="F2">2H</xref>). Vagina narrow, bent, moderate in length, distally expanded into vestibulum. Uterine (insemination) duct short. Bursa copulatrix large, irregularly spherical, stalked, small oval seminal receptaculum placed distally on vestibulum (Fig. <xref ref-type="fig" rid="F3">3B</xref>).</p><fig id="F3" position="float" orientation="portrait"><label>Figure 3.</label><caption><p>Reproductive systems: <bold>A</bold> <italic><tp:taxon-name><tp:taxon-name-part taxon-name-part-type="genus">Dendronotus</tp:taxon-name-part> <tp:taxon-name-part taxon-name-part-type="species">arcticus</tp:taxon-name-part></tp:taxon-name></italic> sp. n., holotype <named-content xmlns:xlink="http://www.w3.org/1999/xlink" content-type="dwc:institutional_code" xlink:type="simple">ZMMU</named-content> Op-561 <bold>B</bold> <italic><tp:taxon-name><tp:taxon-name-part taxon-name-part-type="genus">Dendronotus</tp:taxon-name-part> <tp:taxon-name-part taxon-name-part-type="species">robilliardi</tp:taxon-name-part></tp:taxon-name></italic> sp. n., paratype <named-content xmlns:xlink="http://www.w3.org/1999/xlink" content-type="dwc:institutional_code" xlink:type="simple">ZMMU</named-content> Op-567. Abbreviations: <bold>am</bold> ampulla; <bold>bc</bold> bursa; <bold>fgm</bold> female gland mass; <bold>pr</bold> prostate; <bold>p</bold> penis; <bold>rs</bold> receptaculum semenis; <bold>u</bold> uterine duct; <bold>vd</bold> vas deferens; <bold>vg</bold> vagina. Drawings by Tatiana Korshunova. Scale bars 1 mm.</p></caption><graphic xmlns:xlink="http://www.w3.org/1999/xlink" xlink:href="zookeys-630-019-g003.jpg" position="float" orientation="portrait" xlink:type="simple" id="oo_110116.jpg"/></fig></tp:treatment-sec><tp:treatment-sec sec-type="biology" id="SECID0EP6AI"><title>Biology.</title><p>Inhabits stones and rocky bottom. Feeds on the hydroid <italic><tp:taxon-name><tp:taxon-name-part taxon-name-part-type="genus">Abietinaria</tp:taxon-name-part> <tp:taxon-name-part taxon-name-part-type="species">annulata</tp:taxon-name-part></tp:taxon-name></italic> (Kirchenpauer, 1884).</p></tp:treatment-sec><tp:treatment-sec sec-type="distribution" id="SECID0E66AI"><title>Distribution.</title><p>The type specimens of <italic><tp:taxon-name><tp:taxon-name-part taxon-name-part-type="genus">Dendronotus</tp:taxon-name-part> <tp:taxon-name-part taxon-name-part-type="species">robilliardi</tp:taxon-name-part></tp:taxon-name></italic> sp. n. originate from the NW Pacific, Kamchatka, Russia. According to the ceratal pattern, a specimen of <italic><tp:taxon-name><tp:taxon-name-part taxon-name-part-type="genus">Dendronotus</tp:taxon-name-part> <tp:taxon-name-part taxon-name-part-type="species">albus</tp:taxon-name-part></tp:taxon-name></italic> recorded from cold waters of South Korea, <named-content xmlns:xlink="http://www.w3.org/1999/xlink" content-type="dwc:verbatimCoordinates" xlink:type="simple"><named-content content-type="geo-json" specific-use="{&#34;type&#34;:&#34;Point&#34;,&#34;coordinates&#34;:[129.000000,37.116667]}" id="NCID0E3ABI" xlink:type="simple">37°7'N, 129°E</named-content></named-content> (<xref ref-type="bibr" rid="B16">Koh 2006</xref>) is also likely to be <italic><tp:taxon-name><tp:taxon-name-part taxon-name-part-type="genus">Dendronotus</tp:taxon-name-part> <tp:taxon-name-part taxon-name-part-type="species">robilliardi</tp:taxon-name-part></tp:taxon-name></italic> sp. n.; therefore, a very broad distribution of <italic><tp:taxon-name><tp:taxon-name-part taxon-name-part-type="genus">Dendronotus</tp:taxon-name-part> <tp:taxon-name-part taxon-name-part-type="species">robilliardi</tp:taxon-name-part></tp:taxon-name></italic> sp. n. is expected in the NW Pacific, from the Commander Islands in the north to Korea in the south. According to the morphological data given in <xref ref-type="bibr" rid="B33">Robilliard (1970)</xref> and a detailed image by <xref ref-type="bibr" rid="B21">Lloyd (2007)</xref> clearly showing up to six pairs of dorsolateral appendages (three of them contain digestive gland branches), the range of <italic><tp:taxon-name><tp:taxon-name-part taxon-name-part-type="genus">Dendronotus</tp:taxon-name-part> <tp:taxon-name-part taxon-name-part-type="species">robilliardi</tp:taxon-name-part></tp:taxon-name></italic> sp. n. in NE Pacific reaches at least British Columbia and Washington State (San Juan Island). Robilliard and Barr (1974) also presented a record of <italic><tp:taxon-name><tp:taxon-name-part taxon-name-part-type="genus">Dendronotus</tp:taxon-name-part> <tp:taxon-name-part taxon-name-part-type="species">albus</tp:taxon-name-part></tp:taxon-name></italic> from Alaska without an image. Since Robilliard consistently misidentified <italic><tp:taxon-name><tp:taxon-name-part taxon-name-part-type="genus">Dendronotus</tp:taxon-name-part> <tp:taxon-name-part taxon-name-part-type="species">albus</tp:taxon-name-part></tp:taxon-name></italic> in his revision (1970) (see Discussion and Table <xref ref-type="table" rid="T2">2</xref>), most probably the Alaskan record also belongs to the species <italic><tp:taxon-name><tp:taxon-name-part taxon-name-part-type="genus">Dendronotus</tp:taxon-name-part> <tp:taxon-name-part taxon-name-part-type="species">robilliardi</tp:taxon-name-part></tp:taxon-name></italic> sp. n. However, the majority of the records <italic><tp:taxon-name><tp:taxon-name-part taxon-name-part-type="genus">Dendronotus</tp:taxon-name-part> <tp:taxon-name-part taxon-name-part-type="species">albus</tp:taxon-name-part></tp:taxon-name></italic> from California and especially from Baja California (<xref ref-type="bibr" rid="B33">Robilliard 1970</xref>; <xref ref-type="bibr" rid="B2">Behrens 1980</xref>, <xref ref-type="bibr" rid="B3">1991</xref>) probably represent true <italic><tp:taxon-name><tp:taxon-name-part taxon-name-part-type="genus">Dendronotus</tp:taxon-name-part> <tp:taxon-name-part taxon-name-part-type="species">albus</tp:taxon-name-part></tp:taxon-name></italic>. The specimens of <italic><tp:taxon-name><tp:taxon-name-part taxon-name-part-type="genus">Dendronotus</tp:taxon-name-part> <tp:taxon-name-part taxon-name-part-type="species">albus</tp:taxon-name-part></tp:taxon-name></italic> (= <italic><tp:taxon-name><tp:taxon-name-part taxon-name-part-type="genus">Dendronotus</tp:taxon-name-part> <tp:taxon-name-part taxon-name-part-type="species">robilliardi</tp:taxon-name-part></tp:taxon-name></italic> sp. n.) which were studied by <xref ref-type="bibr" rid="B33">Robilliard (1970)</xref> originated from San Juan Island, Washington State and Albert Head, British Columbia, whereas more southern records were listed according to the information from James Lance only (<xref ref-type="bibr" rid="B33">Robilliard 1970</xref>: 469; <xref ref-type="bibr" rid="B5">Bertsch et al. 1972</xref>: 305). A selection of detailed images of several specimens of <italic><tp:taxon-name><tp:taxon-name-part taxon-name-part-type="genus">Dendronotus</tp:taxon-name-part> <tp:taxon-name-part taxon-name-part-type="species">albus</tp:taxon-name-part></tp:taxon-name></italic> from the type locality of this species, Monterey Bay, California (<xref ref-type="bibr" rid="B25">McDonald 2016</xref>) showing only specimens with four to five pairs (the fifth pair if present is smaller) of dorsolateral appendages is in a full agreement with the first description of true <italic><tp:taxon-name><tp:taxon-name-part taxon-name-part-type="genus">Dendronotus</tp:taxon-name-part> <tp:taxon-name-part taxon-name-part-type="species">albus</tp:taxon-name-part></tp:taxon-name></italic> (MacFarland, 1966). Sandra Millen (pers. comm.) has distinguished <italic><tp:taxon-name><tp:taxon-name-part taxon-name-part-type="genus">Dendronotus</tp:taxon-name-part> <tp:taxon-name-part taxon-name-part-type="species">albus</tp:taxon-name-part></tp:taxon-name></italic> <italic>sensu</italic> Robilliard, 1970 from <italic><tp:taxon-name><tp:taxon-name-part taxon-name-part-type="genus">Dendronotus</tp:taxon-name-part> <tp:taxon-name-part taxon-name-part-type="species">diversicolor</tp:taxon-name-part></tp:taxon-name></italic> (a synonym of <italic><tp:taxon-name><tp:taxon-name-part taxon-name-part-type="genus">Dendronotus</tp:taxon-name-part> <tp:taxon-name-part taxon-name-part-type="species">albus</tp:taxon-name-part></tp:taxon-name></italic>, ﻿see Table <xref ref-type="table" rid="T2">2</xref>) in the British Columbia region. <italic><tp:taxon-name><tp:taxon-name-part taxon-name-part-type="genus">Dendronotus</tp:taxon-name-part> <tp:taxon-name-part taxon-name-part-type="species">diversicolor</tp:taxon-name-part></tp:taxon-name></italic> was also recorded without an illustration from British Columbia by <xref ref-type="bibr" rid="B19">Lambert (1976)</xref>. A record of <italic><tp:taxon-name><tp:taxon-name-part taxon-name-part-type="genus">Dendronotus</tp:taxon-name-part> <tp:taxon-name-part taxon-name-part-type="species">diversicolor</tp:taxon-name-part></tp:taxon-name></italic> by <xref ref-type="bibr" rid="B27">Millen (1989)</xref> from Alaska represents the northernmost range of true <italic><tp:taxon-name><tp:taxon-name-part taxon-name-part-type="genus">Dendronotus</tp:taxon-name-part> <tp:taxon-name-part taxon-name-part-type="species">albus</tp:taxon-name-part></tp:taxon-name></italic> since that specimen had four ceratal pairs plus a small bump, and digestive gland extending in to the two anterior pairs (S. Millen, pers. comm.).</p><table-wrap id="T2" position="float" orientation="portrait"><label>Table 2.</label><caption><p>Key diagnostic characters of <italic><tp:taxon-name><tp:taxon-name-part taxon-name-part-type="genus">Dendronotus</tp:taxon-name-part> <tp:taxon-name-part taxon-name-part-type="species">albus</tp:taxon-name-part></tp:taxon-name></italic> MacFarland, 1966, its synonym <italic><tp:taxon-name><tp:taxon-name-part taxon-name-part-type="genus">Dendronotus</tp:taxon-name-part> <tp:taxon-name-part taxon-name-part-type="species">diversicolor</tp:taxon-name-part></tp:taxon-name></italic> Robilliard, 1970, <italic><tp:taxon-name><tp:taxon-name-part taxon-name-part-type="genus">Dendronotus</tp:taxon-name-part> <tp:taxon-name-part taxon-name-part-type="species">albus</tp:taxon-name-part></tp:taxon-name></italic> sensu <xref ref-type="bibr" rid="B33">Robilliard 1970</xref> (= <italic><tp:taxon-name><tp:taxon-name-part taxon-name-part-type="genus">Dendronotus</tp:taxon-name-part> <tp:taxon-name-part taxon-name-part-type="species">robilliardi</tp:taxon-name-part></tp:taxon-name></italic>), and <italic><tp:taxon-name><tp:taxon-name-part taxon-name-part-type="genus">Dendronotus</tp:taxon-name-part> <tp:taxon-name-part taxon-name-part-type="species">robilliardi</tp:taxon-name-part></tp:taxon-name></italic> sp. n.</p></caption><table id="TID0ERVAI" rules="all"><tbody><tr><th rowspan="1" colspan="1"/><th rowspan="1" colspan="1">
              <italic><tp:taxon-name><tp:taxon-name-part taxon-name-part-type="genus">Dendronotus</tp:taxon-name-part> <tp:taxon-name-part taxon-name-part-type="species">albus</tp:taxon-name-part></tp:taxon-name></italic> (based on the original description, <xref ref-type="bibr" rid="B22">MacFarland 1966</xref>)</th><th rowspan="1" colspan="1">
              <italic><tp:taxon-name><tp:taxon-name-part taxon-name-part-type="genus">Dendronotus</tp:taxon-name-part></tp:taxon-name></italic> “<italic><tp:taxon-name><tp:taxon-name-part taxon-name-part-type="species">albus</tp:taxon-name-part></tp:taxon-name></italic>” (from <xref ref-type="bibr" rid="B33">Robilliard 1970</xref>)</th><th rowspan="1" colspan="1">
              <italic><tp:taxon-name><tp:taxon-name-part taxon-name-part-type="genus">Dendronotus</tp:taxon-name-part> <tp:taxon-name-part taxon-name-part-type="species">diversicolor</tp:taxon-name-part></tp:taxon-name></italic> (based on the original description, <xref ref-type="bibr" rid="B33">Robilliard 1970</xref>)</th><th rowspan="1" colspan="1">
              <italic><tp:taxon-name><tp:taxon-name-part taxon-name-part-type="genus">Dendronotus</tp:taxon-name-part> <tp:taxon-name-part taxon-name-part-type="species">diversicolor</tp:taxon-name-part></tp:taxon-name></italic> (from <xref ref-type="bibr" rid="B11">Ekimova et al. prepublication</xref>)</th><th rowspan="1" colspan="1">
              <italic><tp:taxon-name><tp:taxon-name-part taxon-name-part-type="genus">Dendronotus</tp:taxon-name-part></tp:taxon-name></italic> “<italic><tp:taxon-name><tp:taxon-name-part taxon-name-part-type="species">albus</tp:taxon-name-part></tp:taxon-name></italic>” (from <xref ref-type="bibr" rid="B11">Ekimova et al. prepublication</xref>)</th><th rowspan="1" colspan="1">
              <italic><tp:taxon-name><tp:taxon-name-part taxon-name-part-type="genus">Dendronotus</tp:taxon-name-part> <tp:taxon-name-part taxon-name-part-type="species">robilliardi</tp:taxon-name-part></tp:taxon-name></italic> sp. n. (present study)</th></tr><tr><td rowspan="1" colspan="1">Locality</td><td rowspan="1" colspan="1">
                      NE Pacific, California (type locality)</td><td rowspan="1" colspan="1">
                      NE Pacific</td><td rowspan="1" colspan="1">
                      NE Pacific, Washington (type locality)</td><td rowspan="1" colspan="1">
                      NE Pacific</td><td rowspan="1" colspan="1">NW Pacific, Kamchatka and Kurile Islands</td><td rowspan="1" colspan="1">NW Pacific, Kamchatka (type locality)</td></tr><tr><td rowspan="1" colspan="1">Body length (live)</td><td rowspan="1" colspan="1">Up to 30 mm</td><td rowspan="1" colspan="1">Up to 40 mm</td><td rowspan="1" colspan="1">Up to 73 mm</td><td rowspan="1" colspan="1">Appr. 40 – 50 mm</td><td rowspan="1" colspan="1">Appr. 20 mm</td><td rowspan="1" colspan="1">Up to 35 mm</td></tr><tr><td rowspan="1" colspan="1">Number of pairs of dorsolateral appendages (“cerata”)</td><td rowspan="1" colspan="1">4–5</td><td rowspan="1" colspan="1">5–7 (4–8)</td><td rowspan="1" colspan="1">4–5</td><td rowspan="1" colspan="1">4–5</td><td rowspan="1" colspan="1">5–6</td><td rowspan="1" colspan="1">5–9</td></tr><tr><td rowspan="1" colspan="1">Digestive gland branches in dorsolateral appendages</td><td rowspan="1" colspan="1">Only in 2 anterior pairs</td><td rowspan="1" colspan="1">Up into 6 pairs, including posterior ones</td><td rowspan="1" colspan="1">Only in 2 anterior pairs</td><td rowspan="1" colspan="1">Only in 2 anterior pairs</td><td rowspan="1" colspan="1">In 4–5 pairs</td><td rowspan="1" colspan="1">In 3–4 pairs, including posterior ones</td></tr><tr><td rowspan="1" colspan="1">Colour of dorsolateral appendages</td><td rowspan="1" colspan="1">"With orange-yellow stripe becoming a dark-brown termination in a clear tip"</td><td rowspan="1" colspan="1">Variable, orange, copper, tip opaque white, both orange and white pigments may completely lacking</td><td rowspan="1" colspan="1">Variable, opaque orange or opaque white, including tips</td><td rowspan="1" colspan="1">“Yellow pigment on cerata only on the tips, pigment occurs in epidermal cells”</td><td rowspan="1" colspan="1">“Internal yellow pigment near the base; tips with white pigment”</td><td rowspan="1" colspan="1">Variable, orange-copper, tip opaque white, orange pigment may completely lacking</td></tr><tr><td rowspan="1" colspan="1">Jaws</td><td rowspan="1" colspan="1">-</td><td rowspan="1" colspan="1">The dorsal processes at 50–60° to the longitudinal axis, 0.43 × of its length</td><td rowspan="1" colspan="1">The dorsal processes at 60° to the longitudinal axis, and about 0.4 × of its length</td><td rowspan="1" colspan="1">-</td><td rowspan="1" colspan="1">-</td><td rowspan="1" colspan="1">The dorsal processes of the jaws at approximately 60° to the longitudinal axis, and 0.45 × of its length</td></tr><tr><td rowspan="1" colspan="1">Denticles of jaws</td><td rowspan="1" colspan="1">Ridge-like denticles (according to Pl. 47, Fig. 4–11)</td><td rowspan="1" colspan="1">Ridge-like denticles</td><td rowspan="1" colspan="1">-</td><td rowspan="1" colspan="1">-</td><td rowspan="1" colspan="1">-</td><td rowspan="1" colspan="1">Ridge-like denticles</td></tr><tr><td rowspan="1" colspan="1">Radula formula</td><td rowspan="1" colspan="1">36–38 × (7.9.1.7.9)</td><td rowspan="1" colspan="1">32–38 × (6.8.1.6–8)</td><td rowspan="1" colspan="1">33–38 × (6–9.1.6–9)</td><td rowspan="1" colspan="1">34 × 8.1.8</td><td rowspan="1" colspan="1">34–38 × 7–9.1.7–9</td><td rowspan="1" colspan="1">43 × 3–9.1. 9–3</td></tr><tr><td rowspan="1" colspan="1">Central teeth</td><td rowspan="1" colspan="1">16–20 denticles</td><td rowspan="1" colspan="1">11–14 (7–17) denticles</td><td rowspan="1" colspan="1">13–17 (7–25) denticles</td><td rowspan="1" colspan="1">10–17 denticles</td><td rowspan="1" colspan="1">10–17 denticles</td><td rowspan="1" colspan="1">Up to 15 denticles</td></tr><tr><td rowspan="1" colspan="1">Lateral teeth</td><td rowspan="1" colspan="1">5–7 denticles</td><td rowspan="1" colspan="1">4–6 (3–8) denticles</td><td rowspan="1" colspan="1">4–10 (2–14) denticles</td><td rowspan="1" colspan="1">4–10 denticles</td><td rowspan="1" colspan="1">4–10 denticles</td><td rowspan="1" colspan="1">up to 7 denticles</td></tr><tr><td rowspan="1" colspan="1">Ampulla</td><td rowspan="1" colspan="1">Wide, bent (according to Pl. 50, Fig. 4)</td><td rowspan="1" colspan="1">"Very wide, short, crescentic"</td><td rowspan="1" colspan="1">"Wide, which is folded against itself for most of its length"</td><td rowspan="1" colspan="1">"Well-developed, which is folded against itself for most of its length"</td><td rowspan="1" colspan="1">"Wide and short, crescent-shaped"</td><td rowspan="1" colspan="1">Wide, folded twice</td></tr><tr><td rowspan="1" colspan="1">Relative size of discoid prostate</td><td rowspan="1" colspan="1">Large (according to Pl. 50, Fig. 4)</td><td rowspan="1" colspan="1">"Much smaller than in <italic><tp:taxon-name><tp:taxon-name-part taxon-name-part-type="genus">Dendronotus</tp:taxon-name-part> <tp:taxon-name-part taxon-name-part-type="species">diversicolor</tp:taxon-name-part></tp:taxon-name></italic>"</td><td rowspan="1" colspan="1">Large (according to Fig. 28)</td><td rowspan="1" colspan="1">"Quite large"</td><td rowspan="1" colspan="1">Small</td><td rowspan="1" colspan="1">Moderate</td></tr><tr><td rowspan="1" colspan="1">Number of prostatic alveolar glands</td><td rowspan="1" colspan="1">"some ten"</td><td rowspan="1" colspan="1">12–15</td><td rowspan="1" colspan="1">"30 or more"</td><td rowspan="1" colspan="1">10</td><td rowspan="1" colspan="1">10</td><td rowspan="1" colspan="1">19–20</td></tr><tr><td rowspan="1" colspan="1">Vas deferens</td><td rowspan="1" colspan="1">Short, widened after prostate, then narrowed (according to Pl. 50, Fig. <xref ref-type="fig" rid="F4">4</xref>)</td><td rowspan="1" colspan="1">"Relatively short, quite narrow"</td><td rowspan="1" colspan="1">Short, wide</td><td rowspan="1" colspan="1">Short, wide</td><td rowspan="1" colspan="1">Narrow</td><td rowspan="1" colspan="1">Short, relatively narrow</td></tr><tr><td rowspan="1" colspan="1">Penis</td><td rowspan="1" colspan="1">"Short, nearly straight, tapering to a blunt tip"</td><td rowspan="1" colspan="1">"Moderately long, narrow, tapered to a point"</td><td rowspan="1" colspan="1">"Short, wide, nearly straight, tapers gradually to a blunt tip"</td><td rowspan="1" colspan="1">Relatively straight, tapers gradually to a blunt tip (according to Fig. <xref ref-type="fig" rid="F4">4B</xref>)</td><td rowspan="1" colspan="1">Conical (according to Fig. 4A)</td><td rowspan="1" colspan="1">Relatively long, conical</td></tr><tr><td rowspan="1" colspan="1">Vagina</td><td rowspan="1" colspan="1">Narrow (according to Pl. 50, Fig. 4)</td><td rowspan="1" colspan="1">"Quite narrow"</td><td rowspan="1" colspan="1">Narrow</td><td rowspan="1" colspan="1">Relatively wide (according to Fig. 4B)</td><td rowspan="1" colspan="1">Narrow (according to Fig. 4A)</td><td rowspan="1" colspan="1">Narrow</td></tr><tr><td rowspan="1" colspan="1">Uterine (insemination) duct</td><td rowspan="1" colspan="1">Short (according to Pl. 50, Fig. 4)</td><td rowspan="1" colspan="1">Short</td><td rowspan="1" colspan="1">Short</td><td rowspan="1" colspan="1">Long</td><td rowspan="1" colspan="1">Short</td><td rowspan="1" colspan="1">Short</td></tr><tr><td rowspan="1" colspan="1">Bursa copulatrix</td><td rowspan="1" colspan="1">"Spherical, almost sessile"</td><td rowspan="1" colspan="1">"Spherical, stalked"</td><td rowspan="1" colspan="1">"Squashed ovoid", "stalked"</td><td rowspan="1" colspan="1">Spherical, non-stalked (according to Fig. 4B)</td><td rowspan="1" colspan="1">Spherical, non-stalked (according to Fig. 4A)</td><td rowspan="1" colspan="1">Irregularly spherical, stalked</td></tr><tr><td rowspan="1" colspan="1">Seminal receptaculum</td><td rowspan="1" colspan="1">"Small, pyriform"</td><td rowspan="1" colspan="1">"Long, flaccid, sac-like"</td><td rowspan="1" colspan="1">"Small, spherical"</td><td rowspan="1" colspan="1">Relatively small (according to Fig. 4B)</td><td rowspan="1" colspan="1">Relatively large (according to Fig. 4A)</td><td rowspan="1" colspan="1">Small, oval</td></tr></tbody></table></table-wrap><!--PageBreak--><p>Both <italic><tp:taxon-name><tp:taxon-name-part taxon-name-part-type="genus">Dendronotus</tp:taxon-name-part> <tp:taxon-name-part taxon-name-part-type="species">robilliardi</tp:taxon-name-part></tp:taxon-name></italic> sp. n. and true <italic><tp:taxon-name><tp:taxon-name-part taxon-name-part-type="genus">Dendronotus</tp:taxon-name-part> <tp:taxon-name-part taxon-name-part-type="species">albus</tp:taxon-name-part></tp:taxon-name></italic> evidently may co-occur in some localities around at least the British Columbia/Washington waters. <italic><tp:taxon-name><tp:taxon-name-part taxon-name-part-type="genus">Dendronotus</tp:taxon-name-part> <tp:taxon-name-part taxon-name-part-type="species">albus</tp:taxon-name-part></tp:taxon-name></italic> was recently recorded and illustrated from the Salish Sea (Washington) by <xref ref-type="bibr" rid="B12">Fletcher (2013)</xref>, geographically thus very close to San Juan Island, the type locality of <italic><tp:taxon-name><tp:taxon-name-part taxon-name-part-type="genus">Dendronotus</tp:taxon-name-part> <tp:taxon-name-part taxon-name-part-type="species">diversicolor</tp:taxon-name-part></tp:taxon-name></italic>, and from where also <italic><tp:taxon-name><tp:taxon-name-part taxon-name-part-type="genus">Dendronotus</tp:taxon-name-part></tp:taxon-name></italic> “<italic><tp:taxon-name><tp:taxon-name-part taxon-name-part-type="species">albus</tp:taxon-name-part></tp:taxon-name></italic>” (= <italic><tp:taxon-name><tp:taxon-name-part taxon-name-part-type="genus">Dendronotus</tp:taxon-name-part> <tp:taxon-name-part taxon-name-part-type="species">robilliardi</tp:taxon-name-part></tp:taxon-name></italic> sp. n.) was already reported by <xref ref-type="bibr" rid="B33">Robilliard (1970)</xref>. Thus <italic><tp:taxon-name><tp:taxon-name-part taxon-name-part-type="genus">Dendronotus</tp:taxon-name-part> <tp:taxon-name-part taxon-name-part-type="species">robilliardi</tp:taxon-name-part></tp:taxon-name></italic> sp. n. appears to be a boreal species widely distributed in the northern Pacific and adapted for lower temperatures compared to <italic><tp:taxon-name><tp:taxon-name-part taxon-name-part-type="genus">Dendronotus</tp:taxon-name-part> <tp:taxon-name-part taxon-name-part-type="species">albus</tp:taxon-name-part></tp:taxon-name></italic>. The latter species is mostly likely distributed in the NE Pacific from British Columbia southwards potentially to Baja California, in warmer temperature conditions.</p></tp:treatment-sec><tp:treatment-sec sec-type="remarks" id="SECID0EV6BI"><title>Remarks.</title><p>There is a significant genetic gap between <italic><tp:taxon-name><tp:taxon-name-part taxon-name-part-type="genus">Dendronotus</tp:taxon-name-part> <tp:taxon-name-part taxon-name-part-type="species">robilliardi</tp:taxon-name-part></tp:taxon-name></italic> sp. n. and the morphologically similar <italic><tp:taxon-name><tp:taxon-name-part taxon-name-part-type="genus">Dendronotus</tp:taxon-name-part> <tp:taxon-name-part taxon-name-part-type="species">albus</tp:taxon-name-part></tp:taxon-name></italic> (13.6–14.5% for <abbrev xmlns:xlink="http://www.w3.org/1999/xlink" xlink:title="cytochrome c oxidase subunit I" id="ABBRID0EPACI" xlink:type="simple">COI</abbrev> gene, 2.3–2.5% for 16S gene) (Fig. <xref ref-type="fig" rid="F5">5</xref>). According to <xref ref-type="bibr" rid="B6">Carmona et al. (2013)</xref> such values can be considered as species- and genus-‘level’ differences in the nudibranch molluscs. <italic><tp:taxon-name><tp:taxon-name-part taxon-name-part-type="genus">Dendronotus</tp:taxon-name-part> <tp:taxon-name-part taxon-name-part-type="species">robilliardi</tp:taxon-name-part></tp:taxon-name></italic> sp. n. is also distinguished morphologically from the true <italic><tp:taxon-name><tp:taxon-name-part taxon-name-part-type="genus">Dendronotus</tp:taxon-name-part> <tp:taxon-name-part taxon-name-part-type="species">albus</tp:taxon-name-part></tp:taxon-name></italic> MacFarland, 1966. <italic><tp:taxon-name><tp:taxon-name-part taxon-name-part-type="genus">Dendronotus</tp:taxon-name-part> <tp:taxon-name-part taxon-name-part-type="species">albus</tp:taxon-name-part></tp:taxon-name></italic> (including its synonym <italic><tp:taxon-name><tp:taxon-name-part taxon-name-part-type="genus">Dendronotus</tp:taxon-name-part> <tp:taxon-name-part taxon-name-part-type="species">diversicolor</tp:taxon-name-part></tp:taxon-name></italic>) has only 4–5 pairs of dorsolateral appendages and the digestive gland penetrates only the two anteriormost pairs of the dorsolateral appendages (see also Discussion). <italic><tp:taxon-name><tp:taxon-name-part taxon-name-part-type="genus">Dendronotus</tp:taxon-name-part> <tp:taxon-name-part taxon-name-part-type="species">robilliardi</tp:taxon-name-part></tp:taxon-name></italic> sp. n. has 5–9 pairs of dorsolateral appendages and the digestive gland penetrates at least 3–4 pairs of the dorsolateral appendages. In his redescription of <italic><tp:taxon-name><tp:taxon-name-part taxon-name-part-type="genus">Dendronotus</tp:taxon-name-part> <tp:taxon-name-part taxon-name-part-type="species">albus</tp:taxon-name-part></tp:taxon-name></italic> <xref ref-type="bibr" rid="B33">Robilliard (1970)</xref> misidentified this species, as did <xref ref-type="bibr" rid="B11">Ekimova et al. (prepublication)</xref>: <italic><tp:taxon-name><tp:taxon-name-part taxon-name-part-type="genus">Dendronotus</tp:taxon-name-part> <tp:taxon-name-part taxon-name-part-type="species">albus</tp:taxon-name-part></tp:taxon-name></italic> <italic>sensu</italic> <xref ref-type="bibr" rid="B33">Robilliard (1970)</xref> shares a larger number of pairs of dorsolateral appendages with <italic><tp:taxon-name><tp:taxon-name-part taxon-name-part-type="genus">Dendronotus</tp:taxon-name-part> <tp:taxon-name-part taxon-name-part-type="species">robilliardi</tp:taxon-name-part></tp:taxon-name></italic> sp. n. and not with <italic><tp:taxon-name><tp:taxon-name-part taxon-name-part-type="genus">Dendronotus</tp:taxon-name-part> <tp:taxon-name-part taxon-name-part-type="species">albus</tp:taxon-name-part></tp:taxon-name></italic> (= <italic><tp:taxon-name><tp:taxon-name-part taxon-name-part-type="genus">Dendronotus</tp:taxon-name-part> <tp:taxon-name-part taxon-name-part-type="species">diversicolor</tp:taxon-name-part></tp:taxon-name></italic>) and can be referred to this new species. Table <xref ref-type="table" rid="T2">2</xref> outlines the differences between these two species.</p><p>
              <italic><tp:taxon-name><tp:taxon-name-part taxon-name-part-type="genus">Dendronotus</tp:taxon-name-part> <tp:taxon-name-part taxon-name-part-type="species">robilliardi</tp:taxon-name-part></tp:taxon-name></italic> sp. n. differs both morphologically and according to the genetic distances from its sympatric species <italic><tp:taxon-name><tp:taxon-name-part taxon-name-part-type="genus">Dendronotus</tp:taxon-name-part> <tp:taxon-name-part taxon-name-part-type="species">dalli</tp:taxon-name-part></tp:taxon-name></italic> (range 12.0–14.0% for <abbrev xmlns:xlink="http://www.w3.org/1999/xlink" xlink:title="cytochrome c oxidase subunit I" id="ABBRID0EGFCI" xlink:type="simple">COI</abbrev>, and 2.7–3.2 % for 16S), <italic><tp:taxon-name><tp:taxon-name-part taxon-name-part-type="genus">Dendronotus</tp:taxon-name-part> <tp:taxon-name-part taxon-name-part-type="species">kalikal</tp:taxon-name-part></tp:taxon-name></italic> (range 10.8–12.1% for <abbrev xmlns:xlink="http://www.w3.org/1999/xlink" xlink:title="cytochrome c oxidase subunit I" id="ABBRID0EXFCI" xlink:type="simple">COI</abbrev>, and 3.2 - 3.4% for 16S), and <italic><tp:taxon-name><tp:taxon-name-part taxon-name-part-type="genus">Dendronotus</tp:taxon-name-part> <tp:taxon-name-part taxon-name-part-type="species">kamchaticus</tp:taxon-name-part></tp:taxon-name></italic> (range 12.5–13.7% for <abbrev xmlns:xlink="http://www.w3.org/1999/xlink" xlink:title="cytochrome c oxidase subunit I" id="ABBRID0EIGCI" xlink:type="simple">COI</abbrev>, and 2.8–3.2% for 16S). Another NW Pacific species, <italic><tp:taxon-name><tp:taxon-name-part taxon-name-part-type="genus">Dendronotus</tp:taxon-name-part> <tp:taxon-name-part taxon-name-part-type="species">primorjensis</tp:taxon-name-part></tp:taxon-name></italic>, also differs from <italic><tp:taxon-name><tp:taxon-name-part taxon-name-part-type="genus">Dendronotus</tp:taxon-name-part> <tp:taxon-name-part taxon-name-part-type="species">robilliardi</tp:taxon-name-part></tp:taxon-name></italic> sp. n. by external morphology, radular and reproductive features, and by <italic>p</italic>-distances (range 12.2–13.6% for <abbrev xmlns:xlink="http://www.w3.org/1999/xlink" xlink:title="cytochrome c oxidase subunit I" id="ABBRID0EFHCI" xlink:type="simple">COI</abbrev>, and 3.2–3.7% for 16S). Minimum interspecific distances of the <abbrev xmlns:xlink="http://www.w3.org/1999/xlink" xlink:title="cytochrome c oxidase subunit I" id="ABBRID0EMHCI" xlink:type="simple">COI</abbrev> marker separate <italic><tp:taxon-name><tp:taxon-name-part taxon-name-part-type="genus">Dendronotus</tp:taxon-name-part> <tp:taxon-name-part taxon-name-part-type="species">robilliardi</tp:taxon-name-part></tp:taxon-name></italic> sp. n. from other species with high genetic divergences: 13.0% from <italic><tp:taxon-name><tp:taxon-name-part taxon-name-part-type="genus">Dendronotus</tp:taxon-name-part> <tp:taxon-name-part taxon-name-part-type="species">dalli</tp:taxon-name-part></tp:taxon-name></italic>, 11.5% from <italic><tp:taxon-name><tp:taxon-name-part taxon-name-part-type="genus">Dendronotus</tp:taxon-name-part> <tp:taxon-name-part taxon-name-part-type="species">kalikal</tp:taxon-name-part></tp:taxon-name></italic>, 12.9% from <italic><tp:taxon-name><tp:taxon-name-part taxon-name-part-type="genus">Dendronotus</tp:taxon-name-part> <tp:taxon-name-part taxon-name-part-type="species">kamchaticus</tp:taxon-name-part></tp:taxon-name></italic>, and 12.8% from <italic><tp:taxon-name><tp:taxon-name-part taxon-name-part-type="genus">Dendronotus</tp:taxon-name-part> <tp:taxon-name-part taxon-name-part-type="species">primorjensis</tp:taxon-name-part></tp:taxon-name></italic>.</p></tp:treatment-sec><tp:treatment-sec><!--Section generated to contain objects referenced in tp:taxon-treatment.--><fig id="F4" position="float" orientation="portrait"><label>Figure 4.</label><caption><p>
          <bold>A</bold> <italic><tp:taxon-name><tp:taxon-name-part taxon-name-part-type="genus">Dendronotus</tp:taxon-name-part> <tp:taxon-name-part taxon-name-part-type="species">albus</tp:taxon-name-part></tp:taxon-name></italic> MacFarland, 1966, live specimen <named-content xmlns:xlink="http://www.w3.org/1999/xlink" content-type="dwc:institutional_code" xlink:type="simple">ZMMU</named-content> Op-566, dorsal view, Rich Passage, NE Pacific <bold>B</bold> same, posterior radular teeth, SEM <bold>C</bold> <italic><tp:taxon-name><tp:taxon-name-part taxon-name-part-type="genus">Dendronotus</tp:taxon-name-part> <tp:taxon-name-part taxon-name-part-type="species">kamchaticus</tp:taxon-name-part></tp:taxon-name></italic> <xref ref-type="bibr" rid="B10">Ekimova et al., 2015</xref>, live specimen <named-content xmlns:xlink="http://www.w3.org/1999/xlink" content-type="dwc:institutional_code" xlink:type="simple">ZMMU</named-content> Op-565, dorsal and lateral view, Rich Passage, NE Pacific <bold>D</bold> same, posterior radular teeth, SEM. Scale bars <bold>B, D</bold> = 30 µm. Photos of living specimens by Karin Fletcher, SEM images by Alexander Martynov.</p></caption><graphic xmlns:xlink="http://www.w3.org/1999/xlink" xlink:href="zookeys-630-019-g004.jpg" position="float" orientation="portrait" xlink:type="simple" id="oo_110117.jpg"/></fig><fig id="F5" position="float" orientation="portrait"><label>Figure 5.</label><caption><p>Phylogenetic tree based on combined molecular data (<abbrev xmlns:xlink="http://www.w3.org/1999/xlink" xlink:title="cytochrome c oxidase subunit I" id="ABBRID0ESJDI" xlink:type="simple">COI</abbrev> + 16S + 28S) represented by Bayesian Inference. Numbers above branches represent posterior probabilities from Bayesian Inference. Numbers below branches indicate bootstrap values for Maximum Likelihood. Some branches are collapsed at species level. New specimens are highlighted in bold.</p></caption><graphic xmlns:xlink="http://www.w3.org/1999/xlink" xlink:href="zookeys-630-019-g005.jpg" position="float" orientation="portrait" xlink:type="simple" id="oo_110118.jpg"/></fig></tp:treatment-sec><ref-list><ref id="B33"><mixed-citation xmlns:xlink="http://www.w3.org/1999/xlink" xlink:type="simple">
          <person-group><name name-style="western"><surname>Robilliard</surname><given-names>GA</given-names></name></person-group> (<year>1970</year>) <article-title>The systematics and some aspects of the ecology of the genus <italic><tp:taxon-name><tp:taxon-name-part taxon-name-part-type="genus">Dendronotus</tp:taxon-name-part></tp:taxon-name></italic>.</article-title> <source>Veliger</source> <volume>12</volume>: <fpage>433</fpage>–<lpage>479</lpage>. <ext-link xlink:type="simple" ext-link-type="uri" xlink:href="http://biodiversitylibrary.org/page/42516695">http://biodiversitylibrary.org/page/42516695</ext-link></mixed-citation></ref><ref id="B28"><mixed-citation xmlns:xlink="http://www.w3.org/1999/xlink" xlink:type="simple">
          <person-group><name name-style="western"><surname>Morris</surname><given-names>HR</given-names></name><name name-style="western"><surname>Abbott</surname><given-names>DP</given-names></name><name name-style="western"><surname>Haderlie</surname><given-names>EC</given-names></name></person-group> (<year>1980</year>) <source>Intertidal Invertebrates of California.</source> <publisher-name>Stanford University Press</publisher-name>, <publisher-loc>California</publisher-loc>, <size units="page">690 pp</size>. <ext-link xlink:type="simple" ext-link-type="uri" xlink:href="https://books.google.com">https://books.google.com</ext-link></mixed-citation></ref><ref id="B26"><mixed-citation xmlns:xlink="http://www.w3.org/1999/xlink" xlink:type="simple">
          <person-group><name name-style="western"><surname>McDonald</surname><given-names>GR</given-names></name></person-group> (<year>1983</year>) <article-title>A review of the nudibranchs of the California coast.</article-title> <source>Malacologia</source> <volume>24</volume>: <fpage>114</fpage>–<lpage>276</lpage>. <ext-link xlink:type="simple" ext-link-type="uri" xlink:href="http://biodiversitylibrary.org/page/13108595">http://biodiversitylibrary.org/page/13108595</ext-link></mixed-citation></ref><ref id="B16"><mixed-citation xmlns:xlink="http://www.w3.org/1999/xlink" xlink:type="simple">
          <person-group><name name-style="western"><surname>Koh</surname><given-names>DB</given-names></name></person-group> (<year>2006</year>) <article-title><italic><tp:taxon-name><tp:taxon-name-part taxon-name-part-type="genus">Dendronotus</tp:taxon-name-part> <tp:taxon-name-part taxon-name-part-type="species">albus</tp:taxon-name-part></tp:taxon-name></italic>–new record from Korea.</article-title> [Message in] <source>Sea Slug Forum</source>. <publisher-name>Australian Museum</publisher-name>, <publisher-loc>Sydney</publisher-loc>. doi: <ext-link xlink:type="simple" ext-link-type="doi" xlink:href="10.1186/1742-9994-10-59">10.1186/1742-9994-10-59</ext-link> [Apr 6, 2006]</mixed-citation></ref><ref id="B21"><mixed-citation xmlns:xlink="http://www.w3.org/1999/xlink" xlink:type="simple">
          <person-group><name name-style="western"><surname>Lloyd</surname><given-names>M</given-names></name></person-group> (<year>2007</year>) <article-title><italic><tp:taxon-name><tp:taxon-name-part taxon-name-part-type="genus">Dendronotus</tp:taxon-name-part> <tp:taxon-name-part taxon-name-part-type="species">albus</tp:taxon-name-part></tp:taxon-name></italic> from Vancouver Island.</article-title> [Message in] <source>Sea Slug Forum</source>. <publisher-name>Australian Museum</publisher-name>, <publisher-loc>Sydney</publisher-loc>. <ext-link xlink:type="simple" ext-link-type="uri" xlink:href="http://www.seaslugforum.net/find/20738">http://www.seaslugforum.net/find/20738</ext-link> [<date-in-citation content-type="access-date">Sep 24, 2007</date-in-citation>]</mixed-citation></ref><ref id="B24"><mixed-citation xmlns:xlink="http://www.w3.org/1999/xlink" xlink:type="simple">
          <person-group><name name-style="western"><surname>Martynov</surname><given-names>AV</given-names></name><name name-style="western"><surname>Sanamyan</surname><given-names>NP</given-names></name><name name-style="western"><surname>Korshunova</surname><given-names>TA</given-names></name></person-group> (<year>2015b</year>) <article-title>Review of the opisthobranch mollusc fauna of Russian Far Eastern seas: <tp:taxon-name><tp:taxon-name-part taxon-name-part-type="order">Pleurobranchomorpha</tp:taxon-name-part></tp:taxon-name>, Doridida and <tp:taxon-name><tp:taxon-name-part taxon-name-part-type="order">Nudibranchia</tp:taxon-name-part></tp:taxon-name>.</article-title> <source>Bulletin of Kamchatka State Technical University</source> <volume>34</volume>: <fpage>62</fpage>–<lpage>87</lpage>. doi: <ext-link xlink:type="simple" ext-link-type="doi" xlink:href="10.17217/2079-0333-2015-34-62-87">10.17217/2079-0333-2015-34-62-87</ext-link></mixed-citation></ref><ref id="B11"><mixed-citation xmlns:xlink="http://www.w3.org/1999/xlink" xlink:type="simple">
          <person-group><name name-style="western"><surname>Ekimova</surname><given-names>I</given-names></name><name name-style="western"><surname>Valdés</surname><given-names>Á</given-names></name><name name-style="western"><surname>Schepetov</surname><given-names>D</given-names></name><name name-style="western"><surname>Chichvarkhin</surname><given-names>A</given-names></name></person-group> (<year>prepublication</year>) <article-title>Was Gordon Robilliard right? Integrative systematics suggests that <italic><tp:taxon-name><tp:taxon-name-part taxon-name-part-type="genus">Dendronotus</tp:taxon-name-part> <tp:taxon-name-part taxon-name-part-type="species">diversicolor</tp:taxon-name-part></tp:taxon-name></italic> Robilliard, 1970 is a valid species.</article-title> <source>Canadian Journal of Zoology</source>. doi: <ext-link xlink:type="simple" ext-link-type="doi" xlink:href="10.1139/cjz-2016-0096">10.1139/cjz-2016-0096</ext-link></mixed-citation></ref><ref id="B4"><mixed-citation xmlns:xlink="http://www.w3.org/1999/xlink" xlink:type="simple">
          <person-group><name name-style="western"><surname>Behrens</surname><given-names>DW</given-names></name></person-group> (<year>2006</year>) <article-title>Comment on <italic><tp:taxon-name><tp:taxon-name-part taxon-name-part-type="genus">Dendronotus</tp:taxon-name-part> <tp:taxon-name-part taxon-name-part-type="species">albus</tp:taxon-name-part></tp:taxon-name></italic> - new record from Korea by Dong Bum Koh.</article-title> [Message in] <source>Sea Slug Forum</source>. <publisher-name>Australian Museum</publisher-name>, <publisher-loc>Sydney</publisher-loc>. <ext-link xlink:type="simple" ext-link-type="uri" xlink:href="http://www.seaslugforum.net/find/16223">http://www.seaslugforum.net/find/16223</ext-link></mixed-citation></ref><ref id="B37"><mixed-citation xmlns:xlink="http://www.w3.org/1999/xlink" xlink:type="simple">
          <person-group><name name-style="western"><surname>Stout</surname><given-names>CC</given-names></name><name name-style="western"><surname>Pola</surname><given-names>M</given-names></name><name name-style="western"><surname>Valdés</surname><given-names>Á</given-names></name></person-group> (<year>2010</year>) <article-title>Phylogenetic analysis of <italic><tp:taxon-name><tp:taxon-name-part taxon-name-part-type="genus">Dendronotus</tp:taxon-name-part></tp:taxon-name></italic> nudibranchs with emphasis on northeastern Pacific species.</article-title> <source>Journal of Molluscan Studies</source> <volume>76</volume>: <fpage>367</fpage>–<lpage>375</lpage>. doi: <ext-link xlink:type="simple" ext-link-type="doi" xlink:href="10.1093/mollus/eyq022">10.1093/mollus/eyq022</ext-link></mixed-citation></ref><ref id="B22"><mixed-citation xmlns:xlink="http://www.w3.org/1999/xlink" xlink:type="simple">
          <person-group><name name-style="western"><surname>MacFarland</surname><given-names>FM</given-names></name></person-group> (<year>1966</year>) <article-title>Studies on opisthobranchiate mollusks of the Pacific Coast of North America.</article-title> <source>Memoirs of the California Academy of Science</source> <volume>6</volume>: <fpage>1</fpage>–<lpage>546</lpage>. <ext-link xlink:type="simple" ext-link-type="uri" xlink:href="http://biodiversitylibrary.org/page/3152997">http://biodiversitylibrary.org/page/3152997</ext-link></mixed-citation></ref><ref id="B2"><mixed-citation xmlns:xlink="http://www.w3.org/1999/xlink" xlink:type="simple">
          <person-group><name name-style="western"><surname>Behrens</surname><given-names>DW</given-names></name></person-group> (<year>1980</year>) <source>Pacific coast nudibranchs, a guide to the opisthobranchs of the northeastern Pacific.</source> <publisher-name>Sea Challengers</publisher-name>, <publisher-loc>California</publisher-loc>, <size units="page">112 pp</size>.</mixed-citation></ref><ref id="B3"><mixed-citation xmlns:xlink="http://www.w3.org/1999/xlink" xlink:type="simple">
          <person-group><name name-style="western"><surname>Behrens</surname><given-names>DW</given-names></name></person-group> (<year>1991</year>) <source>Pacific coast nudibranchs: a guide to the opisthobranchs, Alaska to Baja California. Second Edition.</source> <publisher-name>Sea Challengers</publisher-name>, <publisher-loc>California</publisher-loc>, <size units="page">107 pp</size>.</mixed-citation></ref><ref id="B5"><mixed-citation xmlns:xlink="http://www.w3.org/1999/xlink" xlink:type="simple">
          <person-group><name name-style="western"><surname>Bertsch</surname><given-names>H</given-names></name><name name-style="western"><surname>Gosliner</surname><given-names>T</given-names></name><name name-style="western"><surname>Wharton</surname><given-names>R</given-names></name><name name-style="western"><surname>Williams</surname><given-names>G</given-names></name></person-group> (<year>1972</year>) <article-title>Natural history and occurrence of opisthobranch gastropods from the open coast of San Mateo county, California.</article-title> <source>Veliger</source> <volume>14</volume>: <fpage>302</fpage>–<lpage>314</lpage>. <ext-link xlink:type="simple" ext-link-type="uri" xlink:href="http://biodiversitylibrary.org/page/42413483">http://biodiversitylibrary.org/page/42413483</ext-link></mixed-citation></ref><ref id="B25"><mixed-citation xmlns:xlink="http://www.w3.org/1999/xlink" xlink:type="simple">
          <person-group><name name-style="western"><surname>McDonald</surname><given-names>GR</given-names></name></person-group> (<year>2016</year>) <source>Intertidal Invertebrates of the Monterey Bay Area</source>, <publisher-loc>California</publisher-loc>. <ext-link xlink:type="simple" ext-link-type="uri" xlink:href="https://people.ucsc.edu/~mcduck/DreamWeaver/Mollusca/Nudibranchs/Dendronotus_albus/Dendronotus_albus.html">https://people.ucsc.edu/~mcduck/DreamWeaver/Mollusca/Nudibranchs/Dendronotus_albus/Dendronotus_albus.html</ext-link></mixed-citation></ref><ref id="B19"><mixed-citation xmlns:xlink="http://www.w3.org/1999/xlink" xlink:type="simple">
          <person-group><name name-style="western"><surname>Lambert</surname><given-names>P</given-names></name></person-group> (<year>1976</year>) <article-title>Records and range extensions of some northeastern Pacific opisthobranchs (<tp:taxon-name><tp:taxon-name-part taxon-name-part-type="phylum">Mollusca</tp:taxon-name-part></tp:taxon-name>: <tp:taxon-name><tp:taxon-name-part taxon-name-part-type="class">Gastropoda</tp:taxon-name-part></tp:taxon-name>).</article-title> <source>Canadian Journal of Zoology</source> <volume>54</volume>: <fpage>293</fpage>–<lpage>300</lpage>. doi: <ext-link xlink:type="simple" ext-link-type="doi" xlink:href="10.1139/z76-032">10.1139/z76-032</ext-link></mixed-citation></ref><ref id="B27"><mixed-citation xmlns:xlink="http://www.w3.org/1999/xlink" xlink:type="simple">
          <person-group><name name-style="western"><surname>Millen</surname><given-names>SV</given-names></name></person-group> (<year>1989</year>) <article-title>Opisthobranch range extensions in Alaska with the first records of <italic><tp:taxon-name><tp:taxon-name-part taxon-name-part-type="genus">Cuthona</tp:taxon-name-part> <tp:taxon-name-part taxon-name-part-type="species">viridis</tp:taxon-name-part></tp:taxon-name></italic> (Forbes, 1840) from the Pacific.</article-title> <source>Veliger</source> <volume>32</volume>: <fpage>64</fpage>–<lpage>68</lpage>. <ext-link xlink:type="simple" ext-link-type="uri" xlink:href="http://biodiversitylibrary.org/page/43053875">http://biodiversitylibrary.org/page/43053875</ext-link></mixed-citation></ref><ref id="B10"><mixed-citation xmlns:xlink="http://www.w3.org/1999/xlink" xlink:type="simple">
          <person-group><name name-style="western"><surname>Ekimova</surname><given-names>I</given-names></name><name name-style="western"><surname>Korshunova</surname><given-names>T</given-names></name><name name-style="western"><surname>Schepetov</surname><given-names>D</given-names></name><name name-style="western"><surname>Neretina</surname><given-names>T</given-names></name><name name-style="western"><surname>Sanamyan</surname><given-names>N</given-names></name><name name-style="western"><surname>Martynov</surname><given-names>A</given-names></name></person-group> (<year>2015</year>) <article-title>Integrative systematics of northern and Arctic nudibranchs of the genus <italic><tp:taxon-name><tp:taxon-name-part taxon-name-part-type="genus">Dendronotus</tp:taxon-name-part></tp:taxon-name></italic> (<tp:taxon-name><tp:taxon-name-part taxon-name-part-type="phylum">Mollusca</tp:taxon-name-part></tp:taxon-name>, <tp:taxon-name><tp:taxon-name-part taxon-name-part-type="class">Gastropoda</tp:taxon-name-part></tp:taxon-name>), with descriptions of three new species.</article-title> <source>Zoological Journal of the Linnean Society</source> <volume>173</volume>: <fpage>841</fpage>–<lpage>886</lpage>. doi: <ext-link xlink:type="simple" ext-link-type="doi" xlink:href="10.1111/zoj.12214">10.1111/zoj.12214</ext-link></mixed-citation></ref><ref id="B12"><mixed-citation xmlns:xlink="http://www.w3.org/1999/xlink" xlink:type="simple">
          <person-group><name name-style="western"><surname>Fletcher</surname><given-names>K</given-names></name></person-group> (<year>2013</year>) <article-title>The Nudibranchs of the Salish Sea.</article-title> <source>The Dredgings, Newsletter of the Pacific Northwest Shell Club</source> <volume>53</volume>: <fpage>3</fpage>–<lpage>4</lpage>, <ext-link xlink:type="simple" ext-link-type="uri" xlink:href="http://www.bily.com/pnwsc/web-content/Articles/The%20Nudibranchs%20of%20the%20Salish%20Sea.pdf">http://www.bily.com/pnwsc/web-content/Articles/The%20Nudibranchs%20of%20the%20Salish%20Sea.pdf</ext-link></mixed-citation></ref><ref id="B6"><mixed-citation xmlns:xlink="http://www.w3.org/1999/xlink" xlink:type="simple">
          <person-group><name name-style="western"><surname>Carmona</surname><given-names>l</given-names></name><name name-style="western"><surname>Pola</surname><given-names>M</given-names></name><name name-style="western"><surname>Gosliner</surname><given-names>TM</given-names></name><name name-style="western"><surname>Cervera</surname><given-names>JL</given-names></name></person-group> (<year>2013</year>) <article-title>A tale that morphology fails to tell: a molecular phylogeny of <tp:taxon-name><tp:taxon-name-part taxon-name-part-type="family">Aeolidiidae</tp:taxon-name-part></tp:taxon-name> (Aeolidida, <tp:taxon-name><tp:taxon-name-part taxon-name-part-type="order">Nudibranchia</tp:taxon-name-part></tp:taxon-name>, <tp:taxon-name><tp:taxon-name-part taxon-name-part-type="class">Gastropoda</tp:taxon-name-part></tp:taxon-name>).</article-title> <source>PLoS ONE</source> <volume>8</volume>(<issue>5</issue>): <elocation-id>e63000</elocation-id>. doi: <ext-link xlink:type="simple" ext-link-type="doi" xlink:href="10.1371/journal.pone.0063000">10.1371/journal.pone.0063000</ext-link></mixed-citation></ref></ref-list></tp:taxon-treatment>
