# Supplementary material for: Two new species and a remarkable record of the genus Dendronotus from the North Pacific and Arctic oceans (Nudibranchia)
Source: Zookeys. 2016 Nov 9;(630):19–42. doi: 10.3897/zookeys.630.10397 (PMC5126522; doi:10.3897/zookeys.630.10397)
Supplement: XML Treatment for Dendronotus kamchaticus [file zookeys.630.10397-treatment3.xml]

<!DOCTYPE tp:taxon-treatment
  PUBLIC "-//TaxonX//DTD Taxonomic Treatment Publishing DTD v0 20100105//EN" "tax-treatment-NSO.dtd">
<tp:taxon-treatment xmlns:tp="http://www.plazi.org/taxpub"><tp:treatment-meta><kwd-group><label>Taxon classification</label><kwd><named-content content-type="kingdom">Animalia</named-content></kwd><kwd><named-content content-type="order">Nudibranchia</named-content></kwd><kwd><named-content content-type="family">Dendronotidae</named-content></kwd></kwd-group><mixed-citation publication-type="journal"><person-group><name><surname>Korshunova</surname><given-names>Tatiana</given-names></name><name><surname>Sanamyan</surname><given-names>Nadezhda</given-names></name><name><surname>Zimina</surname><given-names>Olga</given-names></name><name><surname>Fletcher</surname><given-names>Karin</given-names></name><name><surname>Martynov</surname><given-names>Alexander</given-names></name></person-group><article-title>Two new species and a remarkable record of the genus <italic><tp:taxon-name><tp:taxon-name-part taxon-name-part-type="genus">Dendronotus</tp:taxon-name-part></tp:taxon-name></italic> from the North Pacific and Arctic oceans (<tp:taxon-name><tp:taxon-name-part taxon-name-part-type="order">Nudibranchia</tp:taxon-name-part></tp:taxon-name>)</article-title><source>Zookeys</source><day>9</day><month>11</month><year>2016</year><volume>2016</volume><issue>630</issue><fpage>19</fpage><lpage>42</lpage><pub-id pub-id-type="doi">10.3897/zookeys.630.10397</pub-id></mixed-citation></tp:treatment-meta><tp:nomenclature><tp:taxon-name>
              <tp:taxon-name-part taxon-name-part-type="genus">Dendronotus</tp:taxon-name-part>
              <tp:taxon-name-part taxon-name-part-type="species">kamchaticus</tp:taxon-name-part>
            </tp:taxon-name><tp:taxon-authority>Ekimova et al., 2015</tp:taxon-authority><tp:nomenclature-citation-list><tp:nomenclature-citation><tp:taxon-name>
                  <tp:taxon-name-part taxon-name-part-type="genus">Dendronotus</tp:taxon-name-part> <tp:taxon-name-part taxon-name-part-type="species">kamchaticus</tp:taxon-name-part></tp:taxon-name><comment>Ekimova, Korshunova, Schepetov, Neretina, Sanamyan &amp; Martynov, 2015: 869–872, figs 6E, 8D, 16A, B, 17, 18A.</comment></tp:nomenclature-citation></tp:nomenclature-citation-list></tp:nomenclature><tp:treatment-sec sec-type="material" id="SECID0EQKCI"><title>Material.</title><p>1 specimen, <named-content xmlns:xlink="http://www.w3.org/1999/xlink" content-type="dwc:institutional_code" xlink:type="simple">ZMMU</named-content> Op-565, NE Pacific, Puget Sound, Rich Passage, Washington State, USA, <named-content xmlns:xlink="http://www.w3.org/1999/xlink" content-type="dwc:verbatimCoordinates" xlink:type="simple"><named-content content-type="geo-json" specific-use="{&#34;type&#34;:&#34;Point&#34;,&#34;coordinates&#34;:[-122.910833,47.978333]}" id="NCID0EFLCI" xlink:type="simple">47 °58.7'N–122°54.65'W</named-content></named-content>, 17.03.2014, depth 17.4 m, stones and algae, SCUBA diving, collector Karin Fletcher.</p><!--PageBreak--></tp:treatment-sec><tp:treatment-sec sec-type="description" id="SECID0ELLCI"><title>Description.</title><p>Body elongate, 30 mm in length (live specimen, Fig. <xref ref-type="fig" rid="F4">4C</xref>). Four branched appendages of oral veil, <italic>ca.</italic> five appendages of rhinophoral stalks, approximately ten rhinophoral lamellae, branched rhinophoral lateral papilla present, six pairs dorsolateral appendages, <italic>ca.</italic> 10–15 lip papillae. Dorsolateral appendages with long primary stalk and secondary branches, and elongate tertiary branches (Fig. <xref ref-type="fig" rid="F4">4C</xref>). Reproductive and anal openings placed laterally on right side. General colour pale, translucent white with few scattered brown dots and opaque white stripe on dorsal appendages (Fig. <xref ref-type="fig" rid="F4">4C</xref>).</p><fig id="F4" position="float" orientation="portrait"><label>Figure 4.</label><caption><p>
          <bold>A</bold> <italic><tp:taxon-name><tp:taxon-name-part taxon-name-part-type="genus">Dendronotus</tp:taxon-name-part> <tp:taxon-name-part taxon-name-part-type="species">albus</tp:taxon-name-part></tp:taxon-name></italic> MacFarland, 1966, live specimen <named-content xmlns:xlink="http://www.w3.org/1999/xlink" content-type="dwc:institutional_code" xlink:type="simple">ZMMU</named-content> Op-566, dorsal view, Rich Passage, NE Pacific <bold>B</bold> same, posterior radular teeth, SEM <bold>C</bold> <italic><tp:taxon-name><tp:taxon-name-part taxon-name-part-type="genus">Dendronotus</tp:taxon-name-part> <tp:taxon-name-part taxon-name-part-type="species">kamchaticus</tp:taxon-name-part></tp:taxon-name></italic> <xref ref-type="bibr" rid="B10">Ekimova et al., 2015</xref>, live specimen <named-content xmlns:xlink="http://www.w3.org/1999/xlink" content-type="dwc:institutional_code" xlink:type="simple">ZMMU</named-content> Op-565, dorsal and lateral view, Rich Passage, NE Pacific <bold>D</bold> same, posterior radular teeth, SEM. Scale bars <bold>B, D</bold> = 30 µm. Photos of living specimens by Karin Fletcher, SEM images by Alexander Martynov.</p></caption><graphic xmlns:xlink="http://www.w3.org/1999/xlink" xlink:href="zookeys-630-019-g004.jpg" position="float" orientation="portrait" xlink:type="simple" id="oo_110117.jpg"/></fig><p>Dorsal processes of jaws inclined posteriorly at approximately 70° to longitudinal axis of jaw body and 0.37 of its length. Masticatory borders with fine denticles. Radula formula 44 × 3–10.1.10–3. Central tooth with reduced or completely absent denticles and furrows in posterior rows (Fig. <xref ref-type="fig" rid="F4">4D</xref>); anteriormost juvenile rows denticulated. Lateral teeth short, slightly curved, bearing up to six distinct denticles.</p><p>Reproductive system triaulic. Ampulla wide, folded twice. Prostate consists of approximately 20–25 alveolar glands. Vas deferens relatively short and expands to oval penial sheath and conical penis. Vagina moderate in length. Bursa copulatrix large, rounded, elongated, with small seminal receptaculum placed distally.</p></tp:treatment-sec><tp:treatment-sec sec-type="biology" id="SECID0EHOCI"><title>Biology.</title><p>Inhabits stony and rocky substrates.</p></tp:treatment-sec><tp:treatment-sec sec-type="distribution" id="SECID0EMOCI"><title>Distribution.</title><p>According to the present data <italic><tp:taxon-name><tp:taxon-name-part taxon-name-part-type="genus">Dendronotus</tp:taxon-name-part> <tp:taxon-name-part taxon-name-part-type="species">kamchaticus</tp:taxon-name-part></tp:taxon-name></italic> has a broad transpacific distribution in the northern part of the Pacific Ocean.</p><!--PageBreak--><!--PageBreak--><!--PageBreak--></tp:treatment-sec><tp:treatment-sec sec-type="remarks" id="SECID0E6OCI"><title>Remarks.</title><p>
              <italic><tp:taxon-name><tp:taxon-name-part taxon-name-part-type="genus">Dendronotus</tp:taxon-name-part> <tp:taxon-name-part taxon-name-part-type="species">kamchaticus</tp:taxon-name-part></tp:taxon-name></italic> was recently described from Kamchatka in the Russian NW Pacific (<xref ref-type="bibr" rid="B10">Ekimova et al. 2015</xref>). Here an outstanding and unexpected record of <italic><tp:taxon-name><tp:taxon-name-part taxon-name-part-type="genus">Dendronotus</tp:taxon-name-part> <tp:taxon-name-part taxon-name-part-type="species">kamchaticus</tp:taxon-name-part></tp:taxon-name></italic> is presented from the American NE Pacific (Washington state). The single collected specimen matches closely with <italic><tp:taxon-name><tp:taxon-name-part taxon-name-part-type="genus">Dendronotus</tp:taxon-name-part> <tp:taxon-name-part taxon-name-part-type="species">kamchaticus</tp:taxon-name-part></tp:taxon-name></italic> from the type locality, and genetic distances between the four <italic><tp:taxon-name><tp:taxon-name-part taxon-name-part-type="genus">Dendronotus</tp:taxon-name-part> <tp:taxon-name-part taxon-name-part-type="species">kamchaticus</tp:taxon-name-part></tp:taxon-name></italic>,﻿﻿ including <italic><tp:taxon-name><tp:taxon-name-part taxon-name-part-type="genus">Dendronotus</tp:taxon-name-part> <tp:taxon-name-part taxon-name-part-type="species">kamchaticus</tp:taxon-name-part></tp:taxon-name></italic> from Washington waters, range from 0–1.1% for <abbrev xmlns:xlink="http://www.w3.org/1999/xlink" xlink:title="cytochrome c oxidase subunit I" id="ABBRID0E6QCI" xlink:type="simple">COI</abbrev>, and 0–0.2% for 16S. Mean <italic>p</italic>-distance value of the <abbrev xmlns:xlink="http://www.w3.org/1999/xlink" xlink:title="cytochrome c oxidase subunit I" id="ABBRID0EIRCI" xlink:type="simple">COI</abbrev> marker within <italic><tp:taxon-name><tp:taxon-name-part taxon-name-part-type="genus">Dendronotus</tp:taxon-name-part> <tp:taxon-name-part taxon-name-part-type="species">kamchaticus</tp:taxon-name-part></tp:taxon-name></italic> group is 0.7%. Furthermore, <italic><tp:taxon-name><tp:taxon-name-part taxon-name-part-type="genus">Dendronotus</tp:taxon-name-part> <tp:taxon-name-part taxon-name-part-type="species">kamchaticus</tp:taxon-name-part></tp:taxon-name></italic> from Washington waters share an important diagnostic character with those from the type locality, the central teeth with strongly reduced denticles and furrows in the posterior radular teeth (Fig. <xref ref-type="fig" rid="F4">4D</xref>) and denticulated anteriormost juvenile rows. This is the first record of <italic><tp:taxon-name><tp:taxon-name-part taxon-name-part-type="genus">Dendronotus</tp:taxon-name-part> <tp:taxon-name-part taxon-name-part-type="species">kamchaticus</tp:taxon-name-part></tp:taxon-name></italic> from the NE Pacific, approximately 6000 km away from the type locality, across the ocean.</p></tp:treatment-sec><ref-list><ref id="B10"><mixed-citation xmlns:xlink="http://www.w3.org/1999/xlink" xlink:type="simple">
          <person-group><name name-style="western"><surname>Ekimova</surname><given-names>I</given-names></name><name name-style="western"><surname>Korshunova</surname><given-names>T</given-names></name><name name-style="western"><surname>Schepetov</surname><given-names>D</given-names></name><name name-style="western"><surname>Neretina</surname><given-names>T</given-names></name><name name-style="western"><surname>Sanamyan</surname><given-names>N</given-names></name><name name-style="western"><surname>Martynov</surname><given-names>A</given-names></name></person-group> (<year>2015</year>) <article-title>Integrative systematics of northern and Arctic nudibranchs of the genus <italic><tp:taxon-name><tp:taxon-name-part taxon-name-part-type="genus">Dendronotus</tp:taxon-name-part></tp:taxon-name></italic> (<tp:taxon-name><tp:taxon-name-part taxon-name-part-type="phylum">Mollusca</tp:taxon-name-part></tp:taxon-name>, <tp:taxon-name><tp:taxon-name-part taxon-name-part-type="class">Gastropoda</tp:taxon-name-part></tp:taxon-name>), with descriptions of three new species.</article-title> <source>Zoological Journal of the Linnean Society</source> <volume>173</volume>: <fpage>841</fpage>–<lpage>886</lpage>. doi: <ext-link xlink:type="simple" ext-link-type="doi" xlink:href="10.1111/zoj.12214">10.1111/zoj.12214</ext-link></mixed-citation></ref></ref-list></tp:taxon-treatment>
